# Supplementary material for: Does the establishment of civilized cities promote urban inclusive development?——Quasi-natural experiment based on the selection of “National Civilized City”
Source: PLoS One. 2024 Dec 12;19(12):e0307645. doi: 10.1371/journal.pone.0307645 (PMC11637260; doi:10.1371/journal.pone.0307645)
Supplement: S1 Data — (XLSX) [file pone.0307645.s001.xlsx]

## Sheet: Sheet1
year	id	inclu	did	post	treat	den	fore	fin	save	net	wisdom	inno	low	idprov	level	id_prov	talent	stru	czsr	edu	security	health	road
2003	1	0.0616653	0	0	1	574.52	0.0152656	1.40229	10444919	8.30313	0	0	0	1	2	1	0.0297949	0.329012	1	0.216141	0.0879331	0.0608206	6749
2004	1	0.0675959	0	0	1	578.937	0.0178355	1.35226	11894588	9.56542	0	0	0	1	2	1	0.0316224	0.329012	1	0.219592	0.0879331	0.0608206	7952
2005	1	0.0703639	0	0	1	585.121	0.0201407	1.44067	13551916	10.7323	0	0	0	1	2	1	0.0322618	0.329012	1	0.222712	0.0879331	0.0608206	8595.7
2006	1	0.0747478	0	0	1	592.819	0.0194233	0.971277	15532427	12.5726	0	0	0	1	2	1	0.0323729	0.329012	1	0.209418	0.0879331	0.0608206	14629
2007	1	0.0828179	0	0	1	602.6	0.010538	1.41115	16947183	14.2408	0	0	0	1	2	1	0.0329161	0.305772	1	0.246778	0.0879331	0.0608206	14666
2008	1	0.0893659	0	0	1	609.856	0.010773	1.44856	21801686	9.90109	0	0	0	1	2	1	0.0335064	0.28248	1	0.253641	0.0956274	0.0777253	14830
2009	1	0.0979647	0	0	1	616.734	0.0123702	1.72028	25674597	10.7413	0	0	0	1	2	1	0.0376048	0.274347	1	0.254258	0.0860533	0.0862337	15397
2010	1	0.105407	0	0	1	624.18	0.00485964	1.79823	32720979	13.2685	0	0	0	1	2	1	0.0373143	0.294895	1	0.229412	0.0744558	0.0890081	15409.8
2011	1	0.112428	0	0	1	629.291	0.00581005	1.64484	32435792	16.7253	0	0	0	1	2	1	0.0399764	0.286249	1	0.21687	0.0732565	0.098999	15768.7
2012	1	0.120525	0	0	1	634.339	0.0118965	1.69786	37354986	18.5019	0	0	1	1	2	1	0.0450937	0.323161	1	0.235468	0.0812741	0.0909285	16281.7
2013	1	0.126433	0	0	1	633.014	0.0124853	1.76982	41575970	19.1388	1	0	1	1	2	1	0.0557589	0.34849	1	0.222118	0.0825744	0.0928031	17482
2014	1	0.128725	0	0	1	781.829	0.0121411	1.76482	43876724	20.8801	1	0	1	1	2	1	0.0556881	0.323396	1	0.21199	0.0849611	0.098877	17933
2015	1	0.139678	0	0	1	787.99	0.0130522	1.8013	48689313	22.6477	1	0	1	1	2	1	0.0601077	0.303655	1	0.199536	0.0864671	0.0982093	18384
2016	1	0.149472	1	0	1	795.037	0.0136831	1.86883	53482000	27.0713	1	0	1	1	2	1	0.0611814	0.27341	1	0.213351	0.0968521	0.0966971	18835
2017	1	0.157749	1	1	1	692.034	0.0152435	1.8946	56416176	32.6824	1	0	1	1	2	1	0.067569	0.214758	1	0.207841	0.103607	0.0917751	19286
2018	1	0.170107	1	1	1	619.637	0.016318	2.17425	64732492	38.0855	1	0	1	1	2	1	0.0793998	0.216672	1	0.198783	0.117495	0.0910642	19737
2019	1	0.168689	1	1	1	663.806	0.0193955	2.57432	76300235	37.3574	1	0	1	1	2	1	0.0757434	0.278818	1	0.203957	0.103387	0.0839239	20188
2020	1	0.173492	1	1	1	709.238	0.01899	2.77814	76300235	37.3574	1	0	1	1	2	1	0.0757434	0.278818	1	0.191317	0.12271	0.0918259	20639
2003	2	0.0702016	0	0	1	524.273	0.0129064	0.831002	7230353	4.67224	0	0	0	1	3	0	0.0104617	0.0537413	1	0.179992	0.147548	0.0627816	7540
2004	2	0.07762	0	0	1	527.093	0.0210389	0.805338	8562388	6.07098	0	0	0	1	3	0	0.0123111	0.0537413	1	0.178683	0.147548	0.0627816	7588
2005	2	0.0832168	0	0	1	530.359	0.0203662	0.778882	10185726	3.70049	0	0	0	1	3	0	0.0105363	0.0537413	1	0.162938	0.147548	0.0627816	7698.2
2006	2	0.0863261	0	0	1	533.774	0.0171002	0.799141	11782169	4.53944	0	0	0	1	3	0	0.0137041	0.0537413	1	0.154315	0.147548	0.0627816	12455
2007	2	0.0914873	0	0	1	537.931	0.0175722	0.808231	13771011	4.95376	0	0	0	1	3	0	0.0138763	0.0464409	1	0.186063	0.147548	0.0627816	13010
2008	2	0.0999165	0	0	1	541.419	0.0163075	0.813452	18197793	7.20332	0	0	0	1	3	0	0.0128469	0.0526767	1	0.181159	0.135362	0.0680973	13214
2009	2	0.107901	0	0	1	544.76	0.0142032	0.959382	21391664	9.57531	0	0	0	1	3	0	0.0120983	0.0437813	1	0.179855	0.144633	0.0749103	13459
2010	2	0.117756	1	0	1	545.576	0.01324	0.937145	27161068	12.1526	0	1	0	1	3	0	0.012497	0.0564969	1	0.181201	0.13592	0.0804852	13855.4
2011	2	0.126236	1	1	1	547.135	0.0128314	0.87246	28412423	14.9702	0	1	0	1	3	0	0.0124857	0.0621723	1	0.177286	0.113737	0.0930077	14124.3
2012	2	0.130422	1	1	1	550.624	0.0132487	0.927635	33050711	16.5813	0	1	0	1	3	0	0.0143305	0.063656	1	0.19896	0.0991961	0.0826796	14532.9
2013	2	0.143754	1	1	1	537.549	0.0136768	1.00039	36527884	18.5461	0	1	0	1	3	0	0.0166494	0.0746145	1	0.195606	0.10504	0.082901	17000
2014	2	0.147019	1	1	1	559.086	0.0138823	1.08699	39905102	18.3218	0	1	0	1	3	0	0.0159086	0.0860363	1	0.207739	0.106839	0.09329	17400
2015	2	0.152181	1	1	1	560.422	0.012693	1.22181	44661842	18.4106	1	1	0	1	3	0	0.0174419	0.0908547	1	0.208061	0.11842	0.0981692	18000
2016	2	0.153009	1	1	1	564.133	0.015502	1.30292	48931575	22.1053	1	1	0	1	3	0	0.0179403	0.109282	1	0.181645	0.12771	0.0971619	18000
2017	2	0.156705	1	1	1	531.765	0.0166123	1.3397	52760759	25.5629	1	1	0	1	3	0	0.0145784	0.0874408	1	0.201853	0.126645	0.100177	18000
2018	2	0.166841	1	1	1	533.878	0.0161814	1.34721	59510741	29.0237	1	1	0	1	3	0	0.0152672	0.0823611	1	0.193778	0.128132	0.10034	18599.7
2019	2	0.174078	1	1	1	532.469	0.0180608	1.4714	67027713	34.5238	1	1	0	1	3	0	0.0191222	0.100273	1	0.195642	0.134086	0.0976403	19199.3
2020	2	0.181414	1	1	1	543.739	0.0172596	1.55043	67027713	34.5238	1	1	0	1	3	0	0.0191222	0.100273	1	0.17896	0.12816	0.0908577	19799
2003	3	0.0750981	0	0	1	363.286	0.0330263	1.21218	3103263	5.87618	0	0	0	1	3	0	0.0226876	0.174531	1	0.189868	0.100271	0.0912409	2884
2004	3	0.0777309	0	0	1	366.609	0.0368057	1.1997	3544634	10.6799	0	0	0	1	3	0	0.0246914	0.174531	1	0.208636	0.100271	0.0912409	3271
2005	3	0.082064	0	0	1	370.331	0.0394935	1.27255	3993755	9.17778	0	0	0	1	3	0	0.0272109	0.174531	1	0.183106	0.100271	0.0912409	3366.5
2006	3	0.0835666	0	0	1	372.857	0.0384604	1.28592	4328887	8.01725	0	0	0	1	3	0	0.0278561	0.174531	1	0.167028	0.100271	0.0912409	8253
2007	3	0.0961973	0	0	1	376.578	0.0378332	1.21732	4802360	10.0008	0	0	0	1	3	0	0.0249199	0.213897	1	0.155785	0.100271	0.0912409	8382
2008	3	0.100585	0	0	1	380.035	0.0344528	1.25327	6155468	11.2244	0	0	0	1	3	0	0.0247262	0.229465	1	0.16971	0.100271	0.0912409	8397
2009	3	0.103499	0	0	1	381.763	0.0388128	1.60119	7408291	13.8186	0	0	0	1	3	0	0.0247905	0.309447	1	0.172092	0.100271	0.0912409	8510
2010	3	0.116422	0	0	1	383.225	0.0361618	1.61641	8960192	13.6703	0	0	0	1	3	0	0.0285714	0.30059	1	0.159847	0.100271	0.0912409	8572.04
2011	3	0.123805	0	0	1	371.443	0.0363325	1.55488	9921179	18.0946	0	1	0	1	3	0	0.0277778	0.336973	1	0.151454	0.100271	0.0912409	8620.4
2012	3	0.128245	0	0	1	373.238	0.0347907	1.64876	11501932	19.2308	0	1	1	1	3	0	0.0268657	0.403974	1	0.17444	0.100271	0.0912409	8774.5
2013	3	0.135618	0	0	1	375.16	0.0391197	1.79005	13116573	20.1572	0	1	1	1	3	0	0.0330409	0.463664	1	0.166902	0.100271	0.0912409	8859
2014	3	0.156832	0	0	1	378.236	0.0415712	1.89852	14476204	20.671	0	1	1	1	3	0	0.0345438	0.402344	1	0.169131	0.100271	0.0912409	8835.43
2015	3	0.150744	0	0	1	378.877	0.042897	1.91198	15588828	21.6509	0	1	1	1	3	0	0.0362363	0.46814	1	0.185836	0.100271	0.0912409	8811.86
2016	3	0.167588	1	0	1	381.953	0.0445222	1.91565	17411356	30.2013	0	1	1	1	3	0	0.0341749	0.56003	1	0.197176	0.102725	0.0938992	8788.29
2017	3	0.156153	1	1	1	381.953	0.0459906	1.88989	19163251	32.2148	0	1	1	1	3	0	0.0317623	0.456791	1	0.193694	0.137199	0.0950815	8764.71
2018	3	0.163722	1	1	1	384.468	0.0448554	1.96996	22061952	36.6667	0	1	1	1	3	0	0.0342152	0.421494	1	0.191097	0.117155	0.0874256	8741.14
2019	3	0.168383	1	1	1	385.799	0.051369	2.24689	25918648	42.8571	0	1	1	1	3	0	0.0384615	0.475603	1	0.191005	0.117155	0.0874256	8717.57
2020	3	0.16944	1	1	1	402.461	0.0491222	2.40654	25918648	42.8571	0	1	1	1	3	0	0.0384615	0.475603	1	0.179644	0.129579	0.0966347	8694
2003	4	0.0538677	0	0	1	710.579	0.00925648	0.926335	5297677	4.33522	0	0	0	1	3	0	0.0172242	0.291733	1	0.234372	0.102431	0.0582454	6332
2004	4	0.0629637	0	0	1	715.802	0.0118881	0.903598	6085387	3.592	0	0	0	1	3	0	0.0195778	0.291733	1	0.218202	0.102431	0.0582454	7979
2005	4	0.0661753	0	0	1	722.434	0.0107903	0.878095	6920040	5.25041	0	0	0	1	3	0	0.0191346	0.291733	1	0.203044	0.102431	0.0582454	8440
2006	4	0.0666586	0	0	1	732.963	0.0101763	0.860304	7588964	14.1339	0	0	0	1	3	0	0.0193733	0.291733	1	0.17698	0.102431	0.0582454	12690
2007	4	0.0714016	0	0	1	743.16	0.0078573	0.774351	8176374	7.48324	0	0	0	1	3	0	0.0221062	0.318178	1	0.238788	0.102431	0.0582454	12886
2008	4	0.0785368	0	0	1	769.441	0.00885147	0.740945	10220324	10.3672	0	0	0	1	3	0	0.0268097	0.31837	1	0.252472	0.115681	0.080176	13138
2009	4	0.0875197	0	0	1	781.628	0.0112657	0.917336	12134082	10.5967	0	0	0	1	3	0	0.0262534	0.363777	1	0.250193	0.113253	0.0953	13510
2010	4	0.0943071	0	0	1	798.79	0.0141008	0.902582	13187365	6.18656	0	0	0	1	3	0	0.0261623	0.414881	1	0.219509	0.0962431	0.0933996	13857.1
2011	4	0.102613	0	0	1	812.469	0.0151791	0.893141	15691093	7.85318	0	0	0	1	3	0	0.0278919	0.165933	1	0.213414	0.0985542	0.0958867	14137.8
2012	4	0.110141	0	0	1	823.125	0.0167023	0.967003	17908067	9.26392	0	0	0	1	3	0	0.0254264	0.417896	1	0.251209	0.0866892	0.0887432	14710.6
2013	4	0.108559	0	0	1	823.871	0.017878	1.12085	20141656	10.0604	1	0	0	1	3	0	0.0211443	0.411465	1	0.232816	0.106384	0.110763	15696
2014	4	0.115096	0	0	1	853.295	0.0184563	1.21674	22516785	10.4905	1	0	0	1	3	0	0.0213691	0.433299	1	0.223744	0.106535	0.116759	16239.4
2015	4	0.120219	0	0	1	870.037	0.0162425	1.31604	27072108	10.765	1	0	0	1	3	0	0.0221589	0.411403	1	0.195106	0.100649	0.118799	16782.9
2016	4	0.126712	1	0	1	874.43	0.0203351	1.38477	30979895	14.0284	1	0	0	1	3	0	0.0215506	0.40103	1	0.200607	0.117275	0.101437	17326.3
2017	4	0.123527	1	1	1	871.115	0.0218242	1.58547	37064952	18.078	1	0	0	1	3	0	0.0236155	0.278297	1	0.212636	0.12153	0.118759	17869.7
2018	4	0.128358	1	1	1	876.917	0.0213507	1.63658	39474055	16.4461	1	0	0	1	3	0	0.0220765	0.354303	1	0.190671	0.12873	0.12082	18413.1
2019	4	0.131418	0	1	1	879.403	0.0235843	1.8482	45269237	21.8662	1	0	0	1	3	0	0.0215677	0.273414	1	0.194857	0.130659	0.105396	18956.6
2020	4	0.144887	0	1	1	779.942	0.0226088	2.01756	45269237	21.8662	1	0	0	1	3	0	0.0215677	0.273414	1	0.187469	0.128501	0.113174	19500
2003	5	0.0479042	0	0	0	534.519	0.00930307	1.0284	4172869	3.12729	0	0	0	1	4	0	0.0197407	0.554591	1	0.238983	0.0990781	0.110157	5297
2004	5	0.0606682	0	0	0	538.203	0.0139718	0.978268	4772418	1.41287	0	0	0	1	4	0	0.0221078	0.554591	1	0.23789	0.0990781	0.110157	5622
2005	5	0.061563	0	0	0	540.686	0.0170609	1.02577	5250820	1.76282	0	0	0	1	4	0	0.025293	0.554591	1	0.230881	0.0990781	0.110157	6268.5
2006	5	0.0652488	0	0	0	547.253	0.0164903	1.00781	5867368	2.0347	0	0	0	1	4	0	0.0328367	0.554591	1	0.191765	0.0990781	0.110157	12678
2007	5	0.0703314	0	0	0	556.383	0.0128596	1.0112	6429236	2.9072	0	0	0	1	4	0	0.0340012	0.519369	1	0.240902	0.0990781	0.110157	13053
2008	5	0.0751607	0	0	0	568.12	0.0137076	1.12368	8072255	4.04468	0	0	0	1	4	0	0.0194436	0.492322	1	0.23996	0.0990781	0.110157	13229
2009	5	0.0762089	0	0	0	575.525	0.0132081	1.31041	9575222	5.21308	0	0	0	1	4	0	0.0218023	0.534875	1	0.23667	0.0990781	0.110157	13456
2010	5	0.0856899	0	0	0	586.257	0.0142333	1.30273	8141250	6.58949	0	0	0	1	4	0	0.0230901	0.579838	1	0.209302	0.0990781	0.110157	13735
2011	5	0.0930761	0	0	0	592.697	0.00072773	1.27695	12594158	8.32167	0	0	0	1	4	0	0.0233398	0.573094	1	0.234124	0.0990781	0.110157	14100
2012	5	0.0935009	0	0	0	601.383	0.00410996	1.34054	14547114	9.49579	0	0	0	1	4	0	0.0195991	0.554173	1	0.229343	0.0990781	0.110157	15639.1
2013	5	0.0953654	0	0	0	613.609	0.0177454	1.494	16559275	10.6174	0	0	0	1	4	0	0.0201313	0.59292	1	0.210849	0.0990781	0.110157	17288
2014	5	0.102131	0	0	0	621.652	0.0181269	1.62077	18590332	11.9032	0	0	0	1	4	0	0.0217061	0.638701	1	0.191572	0.0963069	0.129842	17753
2015	5	0.108321	0	0	0	627.684	0.00775333	1.66422	21100425	13.0702	0	0	0	1	4	0	0.0217923	0.593256	1	0.204571	0.111392	0.114088	18813
2016	5	0.112878	0	0	0	633.797	0.0182976	1.6881	24023525	17.2589	0	0	0	1	4	0	0.0214095	0.53032	1	0.201492	0.111392	0.114088	19343
2017	5	0.113722	0	0	0	635.406	0.0194901	1.79194	26297919	20.3797	0	0	0	1	4	0	0.0214225	0.496361	1	0.21455	0.112004	0.122509	19636
2018	5	0.122793	0	0	0	641.036	0.0196187	1.94152	29913571	23.212	0	0	0	1	4	0	0.0206379	0.489394	1	0.196884	0.112674	0.106079	19891.6
2019	5	0.139041	0	0	0	644.253	0.0222997	2.21883	34777637	24.4694	0	0	0	1	4	0	0.0198094	0.507948	1	0.200013	0.112674	0.106079	20233
2020	5	0.155295	0	0	0	571.865	0.0214923	2.37754	34777637	24.4694	0	0	0	1	4	0	0.0198094	0.507948	1	0.193709	0.121163	0.116685	21220
2003	6	0.0445315	0	0	0	523.222	0.0238096	1.01169	7354480	2.05076	0	0	0	1	3	0	0.035155	0.467698	1	0.235236	0.119293	0.0918135	6195
2004	6	0.0582057	0	0	0	528.712	0.0165815	0.949742	8141909	3.29353	0	0	0	1	3	0	0.0410893	0.467698	1	0.235876	0.119293	0.0918135	6341
2005	6	0.0580924	0	0	0	530.606	0.00987076	1.13379	9300939	3.6155	0	0	0	1	3	0	0.0416403	0.467698	1	0.214925	0.119293	0.0918135	7857.7
2006	6	0.0597861	0	0	0	537.359	0.0117947	1.19575	10637747	3.16031	0	0	0	1	3	0	0.035314	0.467698	1	0.190873	0.119293	0.0918135	16667
2007	6	0.0650325	0	0	0	545.764	0.00963619	1.17384	11901778	3.09372	0	0	0	1	3	0	0.0350717	0.439819	1	0.222153	0.119293	0.0918135	16830
2008	6	0.072842	0	0	0	554.654	0.0234683	1.24311	15014267	5.17461	0	0	0	1	3	0	0.0384502	0.418823	1	0.237558	0.119293	0.0918135	17293
2009	6	0.0732923	0	0	0	561.261	0.0167727	1.40702	17497310	6.08033	0	0	0	1	3	0	0.0414815	0.416178	1	0.226477	0.119293	0.0918135	17581
2010	6	0.0811928	0	0	0	564.03	0.0156666	1.39318	11583183	8.23459	0	0	1	1	3	0	0.0415957	0.464257	1	0.205279	0.119293	0.0918135	17856.8
2011	6	0.0871966	0	0	0	523.191	0.011751	1.32592	22890835	10.5769	0	0	1	1	3	0	0.0379264	0.52697	1	0.19796	0.119293	0.0918135	18106
2012	6	0.0930732	0	0	0	528.33	0.0127719	1.38186	26570092	8.5551	0	0	1	1	3	0	0.0426733	0.507588	1	0.205868	0.119293	0.0918135	19007.8
2013	6	0.0923221	0	0	0	556.89	0.0132191	1.51849	30362317	13.4891	0	0	1	1	3	0	0.052953	0.535841	1	0.169799	0.119293	0.0918135	20796
2014	6	0.0993481	0	0	0	539.373	0.0122615	1.65018	33889235	14.5412	0	0	1	1	3	0	0.0500473	0.546963	1	0.19021	0.164315	0.138129	21398
2015	6	0.117622	0	0	0	541.898	0.00863408	1.83156	37437790	16.2203	0	0	1	1	3	0	0.0537914	0.433113	1	0.215449	0.129909	0.109783	22000
2016	6	0.119162	0	0	0	544.061	0.0134391	1.81142	41666122	20.5468	0	0	1	1	3	0	0.0500994	0.517188	1	0.213636	0.152538	0.116324	21000
2017	6	0.123503	0	0	0	540.455	0.0143317	1.9979	45672104	23.6864	0	0	1	1	3	0	0.0654746	0.428405	1	0.217776	0.119666	0.0896419	21000
2018	6	0.130435	0	0	0	544.512	0.0180937	2.22795	51065936	25.8278	0	0	1	1	3	0	0.0776662	0.394052	1	0.1575	0.0819252	0.0722121	21717.3
2019	6	0.137332	0	0	0	547.667	0.0210033	2.40368	60004362	27.9012	0	0	1	1	3	0	0.086228	0.371573	1	0.211915	0.12182	0.0939154	22434.7
2020	6	0.1504	0	0	0	520.622	0.0200397	2.69147	60004362	27.9012	0	0	1	1	3	0	0.086228	0.371573	1	0.154827	0.121851	0.106631	23152
2003	7	0.0606608	0	0	0	122.149	0.00564758	1.17408	2855878	1.07378	0	0	0	1	4	0	0.0186436	0.262278	1	0.172022	0.125941	0.0843062	11022
2004	7	0.0490473	0	0	0	121.986	0.00766224	1.12205	3283403	3.76012	0	0	0	1	4	0	0.0201936	0.262278	1	0.150308	0.125941	0.0843062	11065
2005	7	0.0517758	0	0	0	122.122	0.0088283	1.27087	3762441	3.54999	0	0	0	1	4	0	0.0200849	0.262278	1	0.15306	0.125941	0.0843062	11124.9
2006	7	0.052743	0	0	0	123.017	0.0057858	1.26129	4316609	3.95309	0	0	0	1	4	0	0.0194805	0.262278	1	0.145367	0.125941	0.0843062	18489
2007	7	0.0588989	0	0	0	123.993	0.00636174	1.25981	4902003	4.6893	0	0	0	1	4	0	0.0203776	0.23527	1	0.181769	0.125941	0.0843062	18916
2008	7	0.0721319	0	0	0	124.671	0.00613458	1.19816	6090428	4.99837	0	0	0	1	4	0	0.0238459	0.265994	1	0.187254	0.125941	0.0843062	19106
2009	7	0.0778498	0	0	0	125.376	0.00687333	1.41573	7239869	6.61268	0	0	0	1	4	0	0.0260789	0.235341	1	0.171412	0.125941	0.0843062	19053
2010	7	0.0855023	0	0	0	126.38	0.00703627	1.34548	9183089	7.9556	0	0	0	1	4	0	0.0258007	0.268315	1	0.160233	0.125941	0.0867562	19224.9
2011	7	0.0933792	0	0	0	126.759	0.0107863	1.30449	9654155	8.79797	0	0	0	1	4	0	0.0276139	0.321843	1	0.175394	0.125941	0.0867562	19366.2
2012	7	0.0960274	0	0	0	127.031	0.0127729	1.35695	11197512	10.4611	0	0	0	1	4	0	0.0300248	0.221918	1	0.193704	0.125941	0.0867562	19606.2
2013	7	0.10911	0	0	0	126.624	0.0130189	1.453	12686186	10.9231	0	0	0	1	4	0	0.0320513	0.392887	1	0.168338	0.125941	0.0867562	20204
2014	7	0.111564	0	0	0	127.085	0.0148077	1.56697	14175021	11.9505	0	0	0	1	4	0	0.0357331	0.421295	1	0.156059	0.118438	0.0892082	20452
2015	7	0.120814	0	0	0	127.456	0.0151934	1.72048	15948766	12.3667	0	0	0	1	4	0	0.0372241	0.405732	1	0.165864	0.128276	0.0920754	20892
2016	7	0.130752	0	0	0	127.728	0.0208452	1.96648	18166138	17.6596	0	0	0	1	4	0	0.0357143	0.404245	1	0.171784	0.130049	0.0870317	21202
2017	7	0.130327	0	0	0	126.369	0.0193822	2.42588	20660389	22.5806	0	0	0	1	4	0	0.0342552	0.412449	1	0.169259	0.0030228	0.0012843	21372
2018	7	0.142006	0	0	0	126.369	0.0189291	2.46258	23784666	26.6667	0	0	0	1	4	0	0.0312979	0.432475	1	0.139913	0.142485	0.0948125	21920
2019	7	0.147558	0	0	0	126.369	0.0207079	2.57782	27257160	28.3871	0	0	0	1	4	0	0.0375706	0.367229	1	0.136859	0.132952	0.0849449	22468
2020	7	0.162966	0	0	0	111.966	0.020077	2.69535	27257160	28.3871	0	0	0	1	4	0	0.0375706	0.367229	1	0.136142	0.133844	0.0973444	23016
2003	8	0.0466536	0	0	0	90.8011	0.0264501	1.09883	1849055	2.17045	0	0	0	1	4	0	0.0230277	0.334489	0	0.225147	0.0701239	0.044344	7037
2004	8	0.0520567	0	0	0	91.2309	0.0277558	1.05024	2171896	2.27433	0	0	0	1	4	0	0.0223097	0.334489	0	0.209994	0.0717776	0.044344	7159
2005	8	0.0558106	0	0	0	91.3573	0.025117	1.04528	2552781	2.85253	0	0	0	1	4	0	0.0208156	0.334489	0	0.20642	0.0734313	0.044344	9086.9
2006	8	0.0586112	0	0	0	91.9642	0.0021308	1.05756	2990698	2.92761	0	0	0	1	4	0	0.0231384	0.334489	0	0.188383	0.075085	0.044344	18043
2007	8	0.0653447	0	0	0	92.7733	0.00152481	1.0115	3580564	4.11276	0	0	0	1	4	0	0.0244003	0.362679	0	0.245898	0.0767387	0.044344	18284
2008	8	0.0725408	0	0	0	93.4055	0.00541471	0.960358	4633069	4.94867	0	0	0	1	4	0	0.0265807	0.425754	0	0.240282	0.0783923	0.044344	18331
2009	8	0.0807297	0	0	0	94.0376	0.00601847	1.18007	5471410	5.44205	0	0	0	1	4	0	0.0267506	0.30784	0	0.209567	0.080046	0.044344	18516
2010	8	0.0945132	0	0	0	94.3158	0.00532597	1.22342	7662458	6.83413	0	0	0	1	4	0	0.027605	0.335163	0	0.191934	0.0816997	0.044344	18803.7
2011	8	0.101151	0	0	0	94.6445	0.00333117	1.08077	7646208	9.0798	0	0	0	1	4	0	0.028695	0.409954	0	0.201695	0.0833534	0.044344	19014.5
2012	8	0.113654	0	0	0	95.3019	0.00696611	1.14993	8882165	10.8782	0	0	0	1	4	0	0.0291667	0.393315	0	0.21824	0.0850071	0.0618787	19369.2
2013	8	0.1149	0	0	0	95.1554	0.00201411	1.25876	10324862	10.8437	0	0	0	1	4	0	0.0405941	0.394539	0	0.201849	0.0866608	0.0794135	20110
2014	8	0.116494	0	0	0	96.4042	0.00683576	1.30759	11398186	12.083	0	0	0	1	4	0	0.0374332	0.426665	0	0.182947	0.0991659	0.0888163	20917.5
2015	8	0.12434	0	0	0	96.8273	0.0073156	1.4226	12744585	12.8138	0	0	0	1	4	0	0.0357381	0.461422	0	0.194978	0.110444	0.0914521	21725
2016	8	0.133416	0	0	0	96.9792	0.00923803	1.53648	14386586	17.4935	0	0	0	1	4	0	0.0344362	0.411678	0	0.200009	0.116194	0.0810253	22149.3
2017	8	0.140338	0	0	0	96.2269	0.00173696	1.70949	16098844	19.4737	0	0	0	1	4	0	0.0387218	0.414301	0	0.196609	0.111779	0.096825	22598.2
2018	8	0.149415	0	0	0	96.7334	0.00903962	1.80349	18160231	25.1309	0	0	0	1	4	0	0.0408393	0.451914	0	0.189746	0.11355	0.103988	23047.1
2019	8	0.154387	0	0	0	96.9866	0.00255868	1.97657	20845826	27.6762	0	0	0	1	4	0	0.0487265	0.469005	0	0.186584	0.114569	0.100765	23496
2020	8	0.172336	0	0	0	84.8316	0.00242866	2.07279	20845826	27.6762	0	0	0	1	4	0	0.0487265	0.469005	0	0.181062	0.120163	0.110593	24042
2003	9	0.0442294	0	0	0	484.025	0.0110612	1.10353	5517923	0.453411	0	0	0	1	3	0	0.0171795	0.154838	1	0.259854	0.0080833	0.0581907	4368
2004	9	0.0575861	0	0	0	483.455	0.0089096	0.998583	6105889	3.21746	0	0	0	1	3	0	0.0207426	0.154838	1	0.258075	0.0140703	0.0628108	5045
2005	9	0.061169	0	0	0	487.298	0.0104476	0.79151	6725083	2.39168	0	0	0	1	3	0	0.0174757	0.154838	1	0.258124	0.0200574	0.0674309	5034.7
2006	9	0.0642158	0	0	0	491.639	0.00846898	0.786997	7401264	2.29818	0	0	0	1	3	0	0.0220684	0.154838	1	0.221631	0.0260445	0.072051	12012
2007	9	0.0694379	0	0	0	498.257	0.00810847	0.75176	7894229	2.95488	0	0	0	1	3	0	0.0221929	0.15071	1	0.265852	0.0320315	0.0766712	12458
2008	9	0.079649	0	0	0	505.301	0.00650212	0.811924	10139717	4.53097	0	0	0	1	3	0	0.0244748	0.169757	1	0.301154	0.0380186	0.0812913	12713
2009	9	0.0849014	0	0	0	510.567	0.00625141	0.980156	11977164	5.7493	0	0	0	1	3	0	0.0254453	0.176435	1	0.261706	0.0440057	0.0859114	13098
2010	9	0.090538	0	0	0	520.102	0.00714615	0.919872	8945733	6.93684	0	0	0	1	3	0	0.0265446	0.200771	1	0.234829	0.0499928	0.0905315	13233.2
2011	9	0.0946572	0	0	0	522.878	0.00731499	0.889715	15496754	8.5551	0	0	0	1	3	0	0.0216138	0.23472	1	0.205702	0.0559798	0.0951516	13543.1
2012	9	0.0972656	0	0	0	529.709	0.00799292	0.956436	18456510	6.93684	0	0	0	1	3	0	0.0206107	0.194778	1	0.236783	0.0619669	0.0997717	14303.5
2013	9	0.103687	0	0	0	536.754	0.00843229	1.0307	20924394	11.0036	0	0	0	1	3	0	0.0187023	0.185139	1	0.199965	0.067954	0.104392	15055
2014	9	0.112597	0	0	0	547.488	0.00671293	1.0975	23316767	11.9729	0	0	0	1	3	0	0.0182777	0.190639	1	0.197462	0.0739411	0.109012	15391.2
2015	9	0.124639	0	0	0	551.763	0.00887115	1.15152	26413681	13.3006	0	0	0	1	3	0	0.0169298	0.191525	1	0.213384	0.0799281	0.113632	15727.5
2016	9	0.128906	0	0	0	555.753	0.0105893	1.21272	29593421	18.7179	0	0	0	1	3	0	0.0510696	0.177274	1	0.211292	0.0795524	0.118252	16063.8
2017	9	0.134598	0	0	0	554.328	0.0115626	1.27375	32005786	22.8792	0	0	0	1	3	0	0.0551851	0.220148	1	0.221757	0.100477	0.124783	16400
2018	9	0.142132	0	0	0	547.399	0.0121047	1.38656	36510230	27.3308	0	0	0	1	3	0	0.0481213	0.533232	1	0.209938	0.121104	0.100459	16664
2019	9	0.149953	0	0	0	550.196	0.0137847	1.58035	41556325	29.0978	0	0	0	1	3	0	0.0422624	0.32678	1	0.219552	0.115394	0.0937794	16982
2020	9	0.159858	0	0	0	510.347	0.0133696	1.70752	41556325	29.0978	0	0	0	1	3	0	0.0422624	0.32678	1	0.21195	0.114497	0.100658	19215
2003	10	0.056281	0	0	1	602.271	0.0292622	0.968622	3638870	4.28107	0	0	0	1	3	0	0.0284139	0.565805	1	0.248268	0.100376	0.0545717	2936
2004	10	0.0686475	0	0	1	606.315	0.0305358	0.963926	4109948	6.04341	0	0	0	1	3	0	0.0321503	0.565805	1	0.240442	0.100246	0.059298	3056
2005	10	0.0702119	0	0	1	609.115	0.0348278	1.10956	4711149	3.82022	0	0	0	1	3	0	0.0289615	0.565805	1	0.250052	0.100115	0.0640244	3182.4
2006	10	0.0733441	0	0	1	615.492	0.034406	1.13093	5386265	4.36955	0	0	0	1	3	0	0.0289622	0.565805	1	0.213492	0.0999852	0.0687507	7724
2007	10	0.0820669	0	0	1	625.136	0.0298867	1.15431	6148183	5.69584	0	0	0	1	3	0	0.0330611	0.494174	1	0.212197	0.099855	0.073477	8393
2008	10	0.084979	0	0	1	635.091	0.0278968	1.20565	8034462	7.59726	0	0	0	1	3	0	0.049483	0.478066	1	0.236936	0.0997247	0.0782033	8788
2009	10	0.0949896	0	0	1	642.868	0.0275203	1.3988	9828868	9.70012	0	0	0	1	3	0	0.0447464	0.391032	1	0.215822	0.0995945	0.0829296	8940
2010	10	0.101786	0	0	1	651.734	0.0245859	1.4669	13220771	12.531	0	0	0	1	3	0	0.0424365	0.331062	1	0.192329	0.0994642	0.0876559	9005.36
2011	10	0.110033	0	0	1	660.911	0.0230553	1.40694	13546040	16.3087	0	0	0	1	3	0	0.0404756	0.303457	1	0.190523	0.099334	0.0923822	9294.4
2012	10	0.117179	0	0	1	673.822	0.0218181	1.49158	15815550	17.7747	0	0	0	1	3	0	0.052019	0.312946	1	0.209832	0.0992037	0.0971085	9492.9
2013	10	0.109105	0	0	1	661.861	0.0218427	1.67353	18294251	19.8864	1	0	0	1	3	0	0.056492	0.278832	1	0.183385	0.0990734	0.101835	10052.2
2014	10	0.115352	0	0	1	705.735	0.0202465	1.80769	20718058	20.2043	1	0	0	1	3	0	0.0563785	0.261953	1	0.177903	0.0797354	0.0783946	10286.6
2015	10	0.132625	0	0	1	722.501	0.0190319	1.98813	23774250	21.9041	1	0	0	1	3	0	0.0598425	0.241246	1	0.153916	0.0842423	0.0783946	10521
2016	10	0.145684	0	0	1	736.446	0.0196873	2.28352	28602556	25.5319	1	0	0	1	3	0	0.0572361	0.208319	1	0.155051	0.0887492	0.0756106	10684
2017	10	0.151371	0	0	1	738.433	0.0231632	2.12909	30960905	34.5992	1	0	0	1	3	0	0.0632806	0.105803	1	0.166308	0.0963066	0.0721756	10994.5
2018	10	0.163478	0	0	1	746.222	0.0223342	1.97645	34130980	40.2923	1	0	0	1	3	0	0.0334255	0.166393	1	0.173953	0.0980531	0.0721756	11161.7
2019	10	0.17368	1	0	1	752.454	0.0238629	2.03673	38838710	42.6501	1	0	0	1	3	0	0.0368475	0.276129	1	0.193385	0.0997995	0.0721756	11328.8
2020	10	0.167136	1	1	1	855.273	0.0231075	2.13674	38838710	42.6501	1	0	0	1	3	0	0.0368475	0.276129	1	0.190829	0.101546	0.0897325	11496
2003	11	0.043815	0	0	0	468.973	0.0142673	1.02119	3050832	2.55237	0	0	0	1	5	0	0.022973	0.657662	0	0.261594	0.0445432	0.064265	5031
2004	11	0.0448868	0	0	0	469.994	0.0170338	0.961604	3334895	3.47019	0	0	0	1	5	0	0.0243566	0.657662	0	0.241764	0.0614013	0.064265	5121
2005	11	0.0474884	0	0	0	473.738	0.0182719	0.994321	3756425	2.51094	0	0	0	1	5	0	0.0244127	0.657662	0	0.226016	0.0782594	0.064265	5238.9
2006	11	0.0486957	0	0	0	479.41	0.012404	1.0715	4180685	2.91001	0	0	0	1	5	0	0.0242537	0.657662	0	0.212648	0.0951176	0.064265	10137
2007	11	0.0538747	0	0	0	484.628	0.00727194	1.15165	4605076	4.0169	0	0	0	1	5	0	0.0278696	0.613099	0	0.235081	0.111976	0.064265	10388
2008	11	0.0584228	0	0	0	490.641	0.00607491	1.23762	5914118	4.77253	0	0	0	1	5	0	0.0290476	0.62431	0	0.235741	0.128834	0.0785888	10464
2009	11	0.0602724	0	0	0	494.952	0.00721224	1.50892	7208960	6.57289	0	0	0	1	5	0	0.0300188	0.734178	0	0.229504	0.096568	0.0236947	10615
2010	11	0.0802964	0	0	0	499.376	0.00870364	1.47653	4575966	8.58455	0	0	0	1	5	0	0.0298302	0.774459	0	0.199258	0.096568	0.0346093	10791.1
2011	11	0.0726147	0	0	0	499.717	0.0102352	1.43034	9874306	10.8262	0	0	0	1	5	0	0.0222552	0.630452	0	0.216985	0.096568	0.045524	10889.4
2012	11	0.0833887	0	0	0	500.622	0.0114534	1.55392	11603919	12.2061	0	0	0	1	5	0	0.0202749	0.655617	0	0.228518	0.096568	0.0564387	11326.4
2013	11	0.0933905	0	0	0	507.082	0.0117101	1.73601	13085517	12.7374	0	0	0	1	5	0	0.0246622	0.552007	0	0.183651	0.096568	0.0673533	11875
2014	11	0.108581	0	0	0	513.443	0.0115614	1.83327	14641503	14.1405	0	0	0	1	5	0	0.0250593	0.473884	0	0.151012	0.096568	0.078268	12173.6
2015	11	0.114434	0	0	0	513.103	0.00854102	1.99654	17135029	15.9186	0	0	0	1	5	0	0.024729	0.431169	0	0.16156	0.096568	0.0891827	12472.1
2016	11	0.120747	0	0	0	516.166	0.0111098	1.80719	19245804	20.2198	0	0	0	1	5	0	0.0241006	0.411335	0	0.165291	0.096568	0.100097	12770.7
2017	11	0.120353	0	0	0	513.749	0.011583	1.83889	20478777	24.2291	0	0	0	1	5	0	0.0254498	0.470325	0	0.188088	0.130849	0.111012	13069.3
2018	11	0.125843	0	0	0	516.012	0.012494	2.01693	23090921	27.8509	0	0	0	1	5	0	0.023166	0.43785	0	0.167612	0.12804	0.11147	13367.9
2019	11	0.135388	0	0	0	518.275	0.0124466	2.37002	26864553	29.6943	0	0	0	1	5	0	0.0248042	0.650535	0	0.173757	0.123675	0.094931	13666.4
2020	11	0.145622	0	0	0	476.406	0.0120097	2.54055	26864553	29.6943	0	0	0	1	5	0	0.0248042	0.650535	0	0.1705	0.201732	0.17735	13965
2003	12	0.0989864	0	0	0	468.517	0.0190783	2.97569	6601300	14.5552	0	0	0	2	2	1	0.0486941	0.0157873	1	0.139893	0.110761	0.0389477	2833
2004	12	0.0995299	0	0	0	474.957	0.0184338	3.47396	8152596	10.0244	0	0	0	2	2	1	0.0504795	0.0157873	1	0.127218	0.129257	0.040902	2927
2005	12	0.110449	0	0	0	487.121	0.0151239	2.84299	10249200	11.939	0	0	0	2	2	1	0.0526385	0.0157873	1	0.129142	0.147754	0.0428563	3167.8
2006	12	0.113509	0	0	0	499.141	0.0570087	3.05487	11839536	13.4421	0	0	0	2	2	1	0.0527464	0.0157873	1	0.126817	0.16625	0.0448107	5765
2007	12	0.11439	0	0	0	510.269	0.0144416	2.85606	13072386	15.3489	0	0	0	2	2	1	0.0523046	0.0092419	1	0.128074	0.184746	0.046765	5860
2008	12	0.128868	0	0	0	515.381	0.0147598	3.05212	17289231	18.1608	0	0	0	2	2	1	0.0519595	0.0084995	1	0.16995	0.203242	0.0487193	6013
2009	12	0.135313	0	0	0	524.343	0.0115658	3.81309	20850017	23.0614	0	0	0	2	2	1	0.0510395	0.0178098	1	0.179728	0.200845	0.0641712	6093
2010	12	0.14446	0	0	0	524.917	0.0107909	3.91731	50547492	26.2418	0	0	0	2	2	1	0.0503308	0.0169755	1	0.189569	0.155903	0.0532495	6181.45
2011	12	0.156345	0	0	0	523.147	0.0210873	3.64643	27755685	30.5238	0	0	0	2	2	1	0.0546539	0.0141966	1	0.187097	0.133938	0.0586546	6747.69
2012	12	0.176398	0	0	0	524.294	0.0213651	3.85149	30214991	33.6249	0	0	0	2	2	1	0.0445411	0.0385401	1	0.198373	0.119405	0.061255	7009.47
2013	12	0.187109	0	0	0	526.731	0.0242366	4.06971	33079851	36.1905	1	0	0	2	2	1	0.0613237	0.0333725	1	0.1715	0.12082	0.059525	7316.47
2014	12	0.192837	0	0	0	529.05	0.0261316	3.95531	33257782	40.8439	1	0	0	2	2	1	0.0542571	0.029399	1	0.163362	0.128173	0.07025	7347.85
2015	12	0.2033	0	0	0	525.758	0.0193657	3.87297	34321200	35.1116	1	0	0	2	2	1	0.0585436	0.0311399	1	0.147831	0.121296	0.0643805	7359.55
2016	12	0.215166	0	0	0	529.479	0.0103867	3.74544	36617600	36.4865	1	0	0	2	2	1	0.0558385	0.0337014	1	0.165861	0.126893	0.0781607	7400.98
2017	12	0.224444	0	0	0	528.048	0.00213862	3.43603	43848800	38.2114	1	0	0	2	2	1	0.0558376	0.0290488	1	0.152384	0.150492	0.0700329	7449.25
2018	12	0.235603	0	0	0	539.496	0	3.09424	47674600	52.2546	1	0	0	2	2	1	0.0606497	0.0203411	1	0.148969	0.134059	0.0759643	7516.69
2019	12	0.239009	0	0	0	549.513	0.00166376	3.14314	52520800	57.8125	1	0	0	2	2	1	0.059125	0.0307019	1	0.136049	0.123649	0.0599261	7621
2020	12	0.214878	0	0	0	761.305	0.00161434	3.42222	52520800	57.8125	1	0	0	2	2	1	0.059125	0.0307019	1	0.141425	0.13313	0.0643788	7243
2003	13	0.0586874	0	0	0	209.457	0.00031589	1.71969	3038571	3.37952	0	0	0	2	4	0	0.0150702	0.0718695	1	0.193528	0.0515094	0.0229747	4906
2004	13	0.0604492	0	0	0	212.372	0.0065975	1.82993	3718535	3.67034	0	0	0	2	4	0	0.0161888	0.0718695	1	0.185401	0.0810034	0.0307301	5292
2005	13	0.0648662	0	0	0	212.005	0.00235407	2.07057	4773361	5.59566	0	0	0	2	4	0	0.0207299	0.0718695	1	0.185439	0.110497	0.0384855	5623
2006	13	0.0679853	0	0	0	216.536	0.00610712	2.24387	5542059	5.79023	0	0	0	2	4	0	0.021326	0.0718695	1	0.189891	0.139991	0.0462409	9290
2007	13	0.074077	0	0	0	219.013	0.00994716	2.13987	6115035	6.31875	0	0	0	2	4	0	0.0218662	0.07076	1	0.209944	0.169485	0.0539964	10521
2008	13	0.0869886	0	0	0	220.854	0.0112182	2.26917	7835040	6.2159	0	0	0	2	4	0	0.0245763	0.074303	1	0.219254	0.198979	0.0617518	11460
2009	13	0.0977933	0	0	0	223.402	0.0105056	2.49286	8455114	7.69918	0	0	0	2	4	0	0.0228191	0.0841053	1	0.259355	0.177306	0.0617518	11714
2010	13	0.100807	0	0	0	224.747	0.0152723	2.38316	5972070	7.75364	0	0	0	2	4	0	0.0230294	0.0771264	1	0.250284	0.114228	0.0617518	11969.4
2011	13	0.105196	0	0	0	225.738	0.00814267	2.21702	10770391	9.72389	0	0	0	2	4	0	0.0233325	0.0819049	1	0.200941	0.125248	0.0617518	12395
2012	13	0.114647	0	0	0	226.092	0.014243	2.16229	12201147	13.1497	0	0	0	2	4	0	0.0244395	0.0964857	1	0.237328	0.116008	0.073829	12515.1
2013	13	0.116629	0	0	0	238.904	0.010534	2.33451	13672313	14.8148	0	0	0	2	4	0	0.0227957	0.110417	1	0.170515	0.122364	0.0695452	12537.7
2014	13	0.126612	0	0	0	239.278	0.0111355	2.27843	14793807	14.7406	0	0	0	2	4	0	0.0226352	0.120609	1	0.174477	0.13586	0.0855636	12541.1
2015	13	0.139125	0	0	0	223.053	0.0112935	2.30399	16609792	16.7615	1	0	0	2	4	0	0.0233129	0.115691	1	0.193202	0.123541	0.07474	12546.5
2016	13	0.146869	0	0	0	224.323	0.0130227	2.56296	17834520	16.6667	1	0	0	2	4	0	0.0211285	0.148286	1	0.189728	0.136006	0.0823728	12574
2017	13	0.147761	0	0	0	224.291	0.0102441	2.4043	18854926	21.0692	1	0	0	2	4	0	0.0196226	0.131625	1	0.166135	0.131925	0.085113	12637.5
2018	13	0.156501	0	0	0	224.291	0.00946547	2.2638	20174655	24.5283	1	0	0	2	4	0	0.0169792	0.133963	1	0.155279	0.134977	0.0901839	12715
2019	13	0.166451	0	0	0	226.238	0.00366264	2.40578	22262041	25.1572	1	0	0	2	4	0	0.0213932	0.110411	1	0.148919	0.143284	0.0797856	12751
2020	13	0.175402	0	0	0	220.546	0.00352685	2.54788	22262041	25.1572	0	0	0	2	4	0	0.0213932	0.110411	1	0.141088	0.183355	0.0903764	12749
2003	14	0.0622044	0	0	0	275.055	0.00527838	1.40198	1299690	0.410581	0	0	0	2	5	0	0.0120773	0.0285267	0	0.205686	0.151871	0.0062302	1513
2004	14	0.0649026	0	0	0	276.368	0.00326699	1.51709	1585318	2.11267	0	0	0	2	5	0	0.0117096	0.0285267	0	0.196243	0.154357	0.0187661	1489
2005	14	0.0694941	0	0	0	275.492	9e-05	1.52467	1948887	4.12653	0	0	0	2	5	0	0.0112208	0.0285267	0	0.194025	0.156843	0.031302	1564
2006	14	0.0731036	0	0	0	278.337	0.00835325	1.53839	2304826	4.61596	0	0	0	2	5	0	0.0110424	0.0285267	0	0.188299	0.159329	0.0438379	5076
2007	14	0.0830434	0	0	0	280.525	0.00987647	1.55518	2670148	7.17239	0	0	0	2	5	0	0.0115968	0.0349201	0	0.212852	0.161815	0.0563738	5172
2008	14	0.0936672	0	0	0	282.932	0.0109122	1.78145	3451907	9.70286	0	0	0	2	5	0	0.0097648	0.0248207	0	0.2101	0.164301	0.0689097	5250
2009	14	0.098874	0	0	0	285.12	0.00848219	2.00334	4052276	12.2333	0	0	0	2	5	0	0.0109027	0.0289861	0	0.214158	0.151374	0.0712618	5304
2010	14	0.112649	0	0	0	286.214	0.00595161	2.04302	3690752	15.002	0	0	0	2	5	0	0.010952	0.0235504	0	0.196893	0.120911	0.0635752	5367.33
2011	14	0.120957	0	0	0	287.527	0.0221777	1.84305	5227165	17.2755	0	0	0	2	5	0	0.0119002	0.0310566	0	0.217898	0.112309	0.0750945	5484.73
2012	14	0.133845	0	0	0	289.059	0.0247235	1.82067	6053894	20.4391	0	0	0	2	5	0	0.0137681	0.0345853	0	0.247238	0.0996607	0.0730115	5599.67
2013	14	0.126891	0	0	0	290.372	0.0268253	1.87679	6537054	21.8538	1	0	0	2	5	0	0.015035	0.0456473	0	0.218593	0.115525	0.0850646	5630.93
2014	14	0.136585	0	0	0	291.466	0.0274955	1.86965	6841933	23.2733	1	0	0	2	5	0	0.0189208	0.0463529	0	0.222003	0.110244	0.0989558	5648.35
2015	14	0.144079	0	0	0	289.278	0.0318895	2.26281	7549000	24.2057	1	0	0	2	5	0	0.0190476	0.0650224	0	0.211554	0.120074	0.091759	5655.81
2016	14	0.145168	0	0	0	291.028	0.0332171	2.18541	7730744	27.8195	1	0	0	2	5	0	0.0193142	0.0648822	0	0.214509	0.139314	0.106132	5655.6
2017	14	0.145255	0	0	0	289.537	0.011555	2.20081	8606703	32.5758	1	0	0	2	5	0	0.0212431	0.0640032	0	0.202648	0.144498	0.0936236	5660.37
2018	14	0.15034	0	0	0	289.537	0	2.14651	9269623	34.8485	1	0	0	2	5	0	0.0165289	0.0475755	0	0.161414	0.1808	0.0949175	5705.86
2019	14	0.154593	0	0	0	289.537	0.00185751	2.41206	10100865	37.8788	1	0	0	2	5	0	0.02589	0.0193737	0	0.158822	0.154521	0.09243	5713
2020	14	0.163111	0	0	0	289.537	0.00180022	2.5277	10100865	37.8788	1	0	0	2	5	0	0.02589	0.0193737	0	0.136598	0.135355	0.09243	5717
2003	15	0.0536721	0	0	1	227.979	0.00376196	1.23558	2191607	3.86364	0	0	0	2	5	0	0.0129912	0.0880943	1	0.210821	0.069787	0.0157905	4967
2004	15	0.0548141	0	0	1	228.987	0.00097978	1.2558	2653039	3.25189	0	0	0	2	5	0	0.0128527	0.0880943	1	0.200083	0.0793847	0.0262136	5113
2005	15	0.0587047	0	0	1	227.691	0.0018818	1.20147	3202417	3.99039	0	0	0	2	5	0	0.0134375	0.0880943	1	0.19597	0.0889824	0.0366366	5354.5
2006	15	0.0608962	0	0	1	230.354	0.00519795	1.32651	3704467	4.6646	0	0	0	2	5	0	0.0136731	0.0880943	1	0.152912	0.09858	0.0470597	10080
2007	15	0.0734326	0	0	1	233.017	0.021662	1.29955	4219851	4.89191	0	0	0	2	5	0	0.0134642	0.076364	1	0.233013	0.108178	0.0574827	10330
2008	15	0.0732716	0	0	1	235.607	0.0399287	1.36381	5508992	5.32428	0	0	0	2	5	0	0.014008	0.0785955	1	0.20551	0.117775	0.0679058	10490
2009	15	0.0884286	0	0	1	237.191	0.00966291	1.45948	6368653	7.27103	0	0	0	2	5	0	0.0175195	0.0797641	1	0.212195	0.114331	0.0730564	10585
2010	15	0.0913854	1	0	1	238.558	0.0102194	1.48618	6311681	9.03469	0	0	0	2	5	0	0.0158177	0.0828995	1	0.206391	0.0865836	0.0724614	10706.3
2011	15	0.0905522	1	1	1	240.573	0.0109798	1.29181	8495502	11.1072	0	0	0	2	5	0	0.0172633	0.1107	1	0.186634	0.102739	0.0812494	10953.3
2012	15	0.0995154	1	1	1	241.868	0.0132696	1.29764	9813345	13.3889	0	0	0	2	5	0	0.0182278	0.131265	1	0.220347	0.110508	0.07956	11183.9
2013	15	0.104004	1	1	1	243.667	0.0145167	1.38558	11090310	14.7667	1	0	0	2	5	0	0.0157428	0.0975088	1	0.167555	0.144324	0.0752124	11248.8
2014	15	0.111135	1	1	1	244.099	0.0158754	1.46186	11960718	16.2146	1	0	0	2	5	0	0.0166404	0.0812848	1	0.160643	0.164066	0.0953129	11346
2015	15	0.121855	1	1	1	242.444	0.023509	1.71011	13281726	16.3253	1	0	0	2	5	0	0.0173262	0.0875177	1	0.189498	0.156862	0.115087	11466.6
2016	15	0.115715	1	1	1	243.955	0.0248368	1.67038	14202977	16.2242	1	0	0	2	5	0	0.0171482	0.0873239	1	0.193134	0.156233	0.11865	11643
2017	15	0.116475	1	1	1	242.207	0.0175794	1.59897	15453922	19.8225	1	0	0	2	5	0	0.0160465	0.0749858	1	0.178253	0.142188	0.10776	11797.3
2018	15	0.133263	1	1	1	242.924	0.0159239	1.63035	17144312	26.5487	1	0	0	2	5	0	0.0180974	0.0753685	1	0.167373	0.13559	0.0986316	11980.2
2019	15	0.134088	1	1	1	243.64	0.0171579	1.80769	18996213	29.1176	1	0	0	2	5	0	0.0217533	0.0560197	1	0.151481	0.129235	0.0949066	12078
2020	15	0.149457	1	1	1	227.875	0.0164389	1.93832	18996213	29.1176	1	0	0	2	5	0	0.0217533	0.0560197	1	0.139712	0.130953	0.0949066	12169
2003	16	0.0519554	0	0	1	223.182	0.00358171	1.55791	1960538	3.52148	0	0	0	2	5	0	0.0132906	0.0857231	1	0.230567	0.106667	0.0554215	3112
2004	16	0.0532573	0	0	1	223.604	0.00253201	1.62893	2372650	4.50533	0	0	0	2	5	0	0.0131291	0.0857231	1	0.215116	0.11345	0.0574297	3268
2005	16	0.056978	0	0	1	223.288	0.00249381	1.59639	2904916	4.91081	0	0	0	2	5	0	0.0106746	0.0857231	1	0.219392	0.120233	0.0594379	4256.5
2006	16	0.061615	0	0	1	235.007	0.0116205	1.71097	3300761	3.35537	0	0	0	2	5	0	0.0124327	0.0857231	1	0.190414	0.127017	0.061446	6918
2007	16	0.076036	0	0	1	235.962	0.0584519	1.71355	3673062	4.42564	0	0	0	2	5	0	0.0129293	0.0864916	1	0.201234	0.1338	0.0634542	7337
2008	16	0.0828631	0	0	1	235.219	0.0401501	1.81594	4812788	5.29228	0	0	0	2	5	0	0.0135764	0.0758687	1	0.21019	0.140583	0.0654624	7637
2009	16	0.0893883	0	0	1	229.708	0.0219036	1.82665	5438723	6.83423	0	0	0	2	5	0	0.0160328	0.0689528	1	0.213324	0.147366	0.0674706	8020
2010	16	0.0951058	0	0	1	229.39	0.0121325	1.81362	5229188	8.31943	0	0	0	2	5	0	0.0143646	0.0663038	1	0.211016	0.126803	0.0711733	8447.22
2011	16	0.102412	0	0	1	230.769	0.0157317	1.67416	6534922	11.5543	0	0	0	2	5	0	0.0138504	0.072748	1	0.210373	0.123176	0.0854573	8631.25
2012	16	0.113397	0	0	1	231.512	0.0160646	1.70769	7565411	14.6654	0	0	1	2	5	0	0.0141869	0.0745226	1	0.232221	0.125057	0.0783785	8757.11
2013	16	0.119205	0	0	1	232.679	0.0170447	1.69349	8254620	15.9599	1	0	1	2	5	0	0.0131926	0.0656295	1	0.197794	0.119383	0.0770594	8881.27
2014	16	0.12395	0	0	1	232.255	0.0168595	1.74169	8693192	17.8164	1	0	1	2	5	0	0.0135279	0.0656921	1	0.19915	0.127376	0.0952787	8960.5
2015	16	0.132148	0	0	1	232.785	0.0153728	1.70759	9751819	20.0547	1	0	1	2	5	0	0.0134048	0.0830264	1	0.206669	0.127048	0.0958667	9013.9
2016	16	0.130913	0	0	1	233.422	0.0126685	1.84359	10480927	24.5455	1	0	1	2	5	0	0.0129322	0.0883363	1	0.195026	0.14161	0.108937	9134.53
2017	16	0.129451	0	0	1	234.483	0.0117547	1.77826	11308400	25.3394	1	0	1	2	5	0	0.012896	0.0762752	1	0.189373	0.141497	0.104782	9325.75
2018	16	0.138248	0	0	1	234.483	0.0139225	1.70273	12393430	24.8869	1	0	1	2	5	0	0.012454	0.0691643	1	0.155315	0.116891	0.0879722	9505.68
2019	16	0.146196	1	0	1	235.544	0.0158757	1.92875	13710584	33.3333	1	0	1	2	5	0	0.0164687	0.0631566	1	0.148669	0.117929	0.0865432	9651
2020	16	0.15667	1	1	1	232.361	0.0150877	1.92965	13710584	33.3333	1	0	1	2	5	0	0.0164687	0.0631566	1	0.139477	0.11663	0.0874804	9652
2003	17	0.059261	0	0	0	133.672	0	1.14633	954900	2.73317	0	0	0	2	5	0	0.0134069	0.124005	0	0.297397	0.0509369	0.0402484	4805
2004	17	0.0530946	0	0	0	135.367	0.00050158	1.2166	1188739	1.71433	0	0	0	2	5	0	0.0138782	0.124005	0	0.197475	0.0609544	0.0428417	4887
2005	17	0.056153	0	0	0	137.155	0.032663	1.30647	1572177	2.52402	0	0	0	2	5	0	0.0146042	0.124005	0	0.217805	0.070972	0.0454351	5058
2006	17	0.0602972	0	0	0	140.073	0.018407	1.30699	1982100	2.92399	0	0	0	2	5	0	0.0114855	0.124005	0	0.149863	0.0809896	0.0480284	7335
2007	17	0.0694704	0	0	0	138.171	0.00922708	1.13527	2411722	3.09228	0	0	0	2	5	0	0.0117388	0.111426	0	0.204482	0.0910072	0.0506218	8430
2008	17	0.081308	0	0	0	140.249	0.010026	1.25554	3439619	4.17571	0	0	0	2	5	0	0.0181945	0.0816405	0	0.210011	0.101025	0.0532151	8788
2009	17	0.105739	0	0	0	142.237	0.006192	1.14342	3994153	4.81747	0	0	0	2	5	0	0.0162225	0.0487326	0	0.19184	0.114877	0.0629796	9060
2010	17	0.110403	0	0	0	143.774	0.014033	1.14798	1976762	4.87392	0	0	0	2	5	0	0.0184461	0.0535732	0	0.17784	0.0814507	0.0552336	9550.63
2011	17	0.114865	0	0	0	161.701	0.0087517	1.06607	5195000	7.76993	0	0	0	2	5	0	0.0167513	0.0529309	0	0.175909	0.081225	0.0571475	9784.97
2012	17	0.125677	0	0	0	162.544	0.00839895	1.04345	5962868	11.5274	0	0	0	2	5	0	0.0176471	0.0386399	0	0.214348	0.0757521	0.0592657	10056.6
2013	17	0.129228	0	0	0	163.388	0.00930427	1.06473	6610815	10.3211	0	0	0	2	5	0	0.02	0.0560605	0	0.175468	0.0817947	0.061112	10150.7
2014	17	0.129119	0	0	0	164.325	0.00944001	1.11624	7283250	11.9726	0	0	0	2	5	0	0.0192878	0.0600944	0	0.162438	0.0877057	0.0075021	10162.9
2015	17	0.139219	0	0	0	152	0.00499997	1.32025	8301894	13.0031	0	0	0	2	5	0	0.019797	0.0569572	0	0.188291	0.103307	0.0920629	10170.2
2016	17	0.146418	0	0	0	153.412	0.00711483	1.40563	9124257	15.3374	0	0	0	2	5	0	0.0232927	0.0564786	0	0.18819	0.135698	0.0977462	10215.8
2017	17	0.144207	0	0	0	154.353	0.00162282	1.407	9869382	18.9024	0	0	0	2	5	0	0.022043	0.0880851	0	0.164738	0.152866	0.0432364	10210.9
2018	17	0.16257	0	0	0	153.412	0	1.43529	10795549	22.6994	0	0	0	2	5	0	0.0189189	0.0916654	0	0.154619	0.140041	0.0870047	10212
2019	17	0.169058	0	0	0	154.353	0.00318033	1.58272	11977669	25	0	0	0	2	5	0	0.0096463	0.0566123	0	0.141123	0.129687	0.0870047	10287
2020	17	0.177465	0	0	0	149.647	0.00307095	1.69765	11977669	25	0	0	0	2	5	0	0.0096463	0.0566123	0	0.145142	0.140602	0.0870047	10254
2003	18	0.0575774	0	0	0	185.747	0.00122054	1.54426	2453018	3.73397	0	0	0	2	4	0	0.0212479	0.170479	1	0.209931	0.175769	0.0500829	7114
2004	18	0.0599499	0	0	0	186.601	0.00085729	1.52042	2949782	2.918	0	0	0	2	4	0	0.0245378	0.170479	1	0.190987	0.175769	0.0500829	8311
2005	18	0.0641921	0	0	0	186.906	0.00594424	1.43636	3604049	3.80173	0	0	0	2	4	0	0.0247688	0.170479	1	0.196129	0.175769	0.0500829	8818.4
2006	18	0.065997	0	0	0	188.978	0.00662664	1.47053	4079483	3.82668	0	0	0	2	4	0	0.0259521	0.170479	1	0.137823	0.175769	0.0500829	12899
2007	18	0.0722816	0	0	0	191.356	0.00929724	1.44082	4696048	5.12542	0	0	0	2	4	0	0.0253204	0.150039	1	0.173575	0.175769	0.0500829	13487
2008	18	0.0709593	0	0	0	193.794	0.00854856	1.55639	6060058	6.68786	0	0	0	2	4	0	0.0248062	0.136537	1	0.193312	0.19444	0.0650226	14104
2009	18	0.0774084	0	0	0	195.074	0.00756032	1.67123	7060430	7.654	0	0	0	2	4	0	0.0277778	0.184558	1	0.198154	0.190479	0.074556	14319
2010	18	0.0813636	0	0	0	195.827	0.00579253	1.63068	4696401	9.52626	0	0	0	2	4	0	0.0256703	0.181233	1	0.192769	0.139698	0.0699842	14562.2
2011	18	0.089254	0	0	0	197.23	0.00472092	1.62777	9333000	12.8209	0	0	0	2	4	0	0.0269033	0.179303	1	0.208227	0.144972	0.082342	14963.5
2012	18	0.101354	0	0	0	198.267	0.00768076	1.70471	10870257	14.1538	0	0	0	2	4	0	0.0222543	0.20371	1	0.220928	0.142374	0.0816567	15330.6
2013	18	0.115321	0	0	0	201.623	0.0111513	1.79403	12153336	16.0363	0	0	0	2	4	0	0.0250681	0.227856	1	0.209667	0.115089	0.0871538	15565.5
2014	18	0.119384	0	0	0	201.623	0.0208258	1.83405	13124651	15.4312	0	0	0	2	4	0	0.0232756	0.249396	1	0.189565	0.124701	0.101595	15838.8
2015	18	0.132582	0	0	0	201.135	0.022075	1.95633	14365324	17.8951	0	0	0	2	4	0	0.0258137	0.259795	1	0.215765	0.154131	0.115993	15911.2
2016	18	0.135873	0	0	0	201.897	0.0230558	2.16422	15771195	60.5422	0	0	0	2	4	0	0.0219686	0.258221	1	0.185813	0.150133	0.11246	15988.2
2017	18	0.135776	0	0	0	202.538	0.0202802	1.99775	17635604	21.6867	0	0	0	2	4	0	0.0198977	0.226404	1	0.175206	0.137211	0.104564	16024.7
2018	18	0.15062	0	0	0	203.114	0.0159455	1.94164	19537596	23.0539	0	0	0	2	4	0	0.020887	0.200642	1	0.164391	0.116771	0.0983737	16037.4
2019	18	0.155711	0	0	0	204.368	0.00984265	2.03494	21809598	21.791	0	0	0	2	4	0	0.0236325	0.24504	1	0.145167	0.116037	0.0908832	16087
2020	18	0.160424	0	0	0	206.198	0.00978391	2.24649	21809598	21.791	0	0	0	2	4	0	0.0236325	0.24504	1	0.146898	0.129472	0.10153	16141
2003	19	0.0331176	0	0	0	228.435	0.0102667	1.11151	2537080	1.31933	0	0	0	2	4	0	0.0209408	0.214368	0	0.230341	0.157885	0.063112	8395
2004	19	0.0337662	0	0	0	351.833	0.0042993	0.994422	2864632	1.4495	0	0	0	2	4	0	0.0274725	0.214368	0	0.207251	0.157885	0.063112	8725
2005	19	0.041508	0	0	0	349.9	0.00443138	0.924113	3324000	2.04666	0	0	0	2	4	0	0.0280518	0.214368	0	0.203561	0.157885	0.063112	8880.6
2006	19	0.0445341	0	0	0	353.194	0.00689516	0.957023	3853877	2.53447	0	0	0	2	4	0	0.0283489	0.214368	0	0.201987	0.157885	0.063112	13842
2007	19	0.0507892	0	0	0	356.058	0.00254078	0.960767	4239000	2.75543	0	0	0	2	4	0	0.0268972	0.223088	0	0.227293	0.157885	0.063112	14067
2008	19	0.0623245	0	0	0	352.161	0.0254091	1.03898	5174000	5.60673	0	0	0	2	4	0	0.0316845	0.248335	0	0.239873	0.165534	0.0714834	14315
2009	19	0.0800843	0	0	0	355.123	0.00398235	1.14506	5793728	7.2081	0	0	0	2	4	0	0.02301	0.34437	0	0.230551	0.178564	0.086941	14649
2010	19	0.0856155	0	0	0	355.194	0.00453655	1.15009	4998585	7.90153	0	0	0	2	4	0	0.0209048	0.386274	0	0.210152	0.142094	0.0819869	15108.8
2011	19	0.0939301	0	0	0	364.361	0.0127604	1.09663	7574698	9.19296	0	0	0	2	4	0	0.0192366	0.414163	0	0.229111	0.15648	0.11133	15305.1
2012	19	0.103705	0	0	0	366.335	0.0120095	1.23369	8781597	11.5496	0	0	0	2	4	0	0.0158537	0.297091	0	0.210579	0.133343	0.09894	15509.1
2013	19	0.113858	0	0	0	368.38	0.00073387	1.32207	10001593	11.6769	0	0	0	2	4	0	0.0327913	0.43944	0	0.226622	0.133126	0.10081	15744
2014	19	0.115809	0	0	0	370.355	0.00084752	1.32727	11050000	13.7091	0	0	0	2	4	0	0.023057	0.404784	0	0.21669	0.143511	0.128059	15983.7
2015	19	0.124352	0	0	0	359.726	0.00092576	1.46251	12531474	16.6601	0	0	0	2	4	0	0.024736	0.419396	0	0.214641	0.15846	0.124387	16069.7
2016	19	0.124211	0	0	0	374.392	0.00121134	1.54443	13938691	19.0207	0	0	0	2	4	0	0.0218626	0.432388	0	0.203296	0.16275	0.125029	16088.5
2017	19	0.121682	0	0	0	361.701	0.00352927	1.49904	15355869	22.0273	0	0	0	2	4	0	0.0216058	0.418499	0	0.197881	0.174701	0.132166	16090.9
2018	19	0.116617	0	0	0	361.701	0	1.50949	16856830	4.87329	0	0	0	2	4	0	0.021412	0.394102	0	0.182859	0.159717	0.12366	15801.7
2019	19	0.132963	0	0	0	362.406	0.00078254	1.58925	18754974	29.9611	0	0	0	2	4	0	0.0211946	0.503154	0	0.180296	0.152643	0.12309	15959
2020	19	0.141214	0	0	0	336.318	0.0007441	1.72871	18754974	29.9611	0	0	0	2	4	0	0.0211946	0.503154	0	0.164912	0.162862	0.124773	16096
2003	20	0.0543775	0	0	1	115.647	0	2.19258	1917153	1.88016	0	0	0	2	5	0	0.0148213	0.199177	0	0.225843	0.165711	0.0587594	9763
2004	20	0.0446395	0	0	1	118.72	0.00027336	2.21654	2316480	2.50158	0	0	0	2	5	0	0.0160142	0.199177	0	0.208768	0.165711	0.0587594	10338
2005	20	0.0494999	0	0	1	119.16	0.00028911	2.1602	2435997	2.89359	0	0	0	2	5	0	0.0252245	0.199177	0	0.194434	0.165711	0.0587594	10540.2
2006	20	0.0505554	0	0	1	119.361	0.00025827	2.26067	3249775	2.88876	0	0	0	2	5	0	0.0266667	0.199177	0	0.188117	0.165711	0.0587594	15580
2007	20	0.0517739	0	0	1	119.361	0	2.09817	3782738	2.92198	0	0	0	2	5	0	0.0283348	0.246513	0	0.202345	0.165711	0.0587594	15818
2008	20	0.054271	0	0	1	120.755	0.00084792	2.19791	4857998	3.45354	0	0	0	2	5	0	0.027991	0.257809	0	0.190947	0.189821	0.0702735	15876
2009	20	0.0727071	0	0	1	122.188	0.0133606	2.30146	5595304	3.86178	0	0	0	2	5	0	0.0273248	0.224588	0	0.205708	0.196164	0.077663	16168
2010	20	0.0803273	0	0	1	122.467	0.00223455	2.20417	3523991	9.78612	0	0	0	2	5	0	0.0268722	0.240261	0	0.193919	0.138856	0.0704246	16650.1
2011	20	0.0806294	0	0	1	123.462	0.00195437	2.04782	7658400	11.8671	0	0	0	2	5	0	0.0253475	0.245155	0	0.215733	0.125556	0.0704068	16892.5
2012	20	0.0957315	0	0	1	123.422	0.00199558	2.10925	8785400	12.5806	0	0	0	2	5	0	0.0255906	0.206923	0	0.240037	0.133561	0.0850611	17280.4
2013	20	0.103546	0	0	1	123.98	0.00046728	2.23411	10113882	10.9184	0	0	0	2	5	0	0.026616	0.240874	0	0.212851	0.135221	0.0852695	17317.8
2014	20	0.103642	0	0	1	124.245	0.00390054	2.2685	11080103	11.84	0	0	0	2	5	0	0.0267717	0.231643	0	0.172554	0.145599	0.0906776	17339.9
2015	20	0.112413	0	0	1	121.859	0.00391312	2.40514	12137684	12.7243	1	0	0	2	5	0	0.0248169	0.210237	0	0.174184	0.15007	0.0995596	17250.7
2016	20	0.123305	0	0	1	122.455	0.00308052	2.46082	13456498	12.987	1	0	0	2	5	0	0.0242171	0.209329	0	0.179634	0.173018	0.101099	17442.7
2017	20	0.122914	0	0	1	122.455	0.00335393	2.22061	14667010	16.5584	1	0	0	2	5	0	0.0233625	0.228263	0	0.162081	0.161044	0.0951828	17462.3
2018	20	0.131933	0	0	1	122.455	0.00313432	2.1573	16044977	20.7792	1	0	0	2	5	0	0.0217856	0.210897	0	0.164082	0.155069	0.0986781	17570.3
2019	20	0.136455	1	0	1	121.652	0.00206955	2.34972	18001164	22.4756	1	0	0	2	5	0	0.0258981	0.284075	0	0.14139	0.141246	0.0920951	17516
2020	20	0.146446	1	1	1	106.594	0.00200388	2.50437	18001164	22.4756	0	0	0	2	5	0	0.0258981	0.284075	0	0.123011	0.157682	0.0963755	17448
2003	21	0.0405913	0	0	0	202.91	0.00221988	1.39472	2990564	0.652649	0	0	0	2	4	0	0.0189909	0.203401	1	0.200101	0.16978	0.0587215	8975
2004	21	0.0420255	0	0	0	204.735	0.00096433	1.35077	3515099	2.31486	0	0	0	2	4	0	0.0207457	0.203401	1	0.177991	0.16978	0.0587215	9159
2005	21	0.0444731	0	0	0	203.354	0.00047444	1.17151	4301802	2.56891	0	0	0	2	4	0	0.0211405	0.203401	1	0.163262	0.16978	0.0587215	9554.7
2006	21	0.0469769	0	0	0	205.623	0.00545681	1.19186	5085619	3.00108	0	0	0	2	4	0	0.0198324	0.203401	1	0.148924	0.16978	0.0587215	12883
2007	21	0.0546465	0	0	0	210.555	0.00599343	1.18269	5631833	4.04188	0	0	0	2	4	0	0.0191507	0.221202	1	0.19149	0.16978	0.0587215	14379
2008	21	0.0629953	0	0	0	213.021	0.0119947	1.2202	6740512	5.34503	0	0	0	2	4	0	0.0205402	0.234757	1	0.194838	0.17424	0.0687864	16081
2009	21	0.0699074	0	0	0	215.536	0.0103774	1.43058	7487928	7.46444	0	0	0	2	4	0	0.016283	0.214639	1	0.190695	0.178588	0.07701	16596
2010	21	0.078503	0	0	0	215.684	0.00589916	1.48899	5499293	12.6307	0	0	0	2	4	0	0.0159978	0.231941	1	0.190908	0.147859	0.0724594	17104.7
2011	21	0.0800304	0	0	0	217.065	0.00513551	1.28428	9441280	12.6795	0	0	0	2	4	0	0.0208048	0.274674	1	0.192837	0.15202	0.0918758	17389.6
2012	21	0.0875234	0	0	0	209.716	0.00703635	1.35689	10686685	12.4647	0	0	0	2	4	0	0.0188917	0.197309	1	0.210215	0.134366	0.0852505	17816.3
2013	21	0.0907428	0	0	0	210.703	0.00702356	1.46577	11753984	14.9813	0	0	0	2	4	0	0.0215938	0.229831	1	0.164625	0.134899	0.087107	18025.3
2014	21	0.0989637	0	0	0	211.591	0.00755066	1.52783	12526889	14.9184	0	0	0	2	4	0	0.0245059	0.214118	1	0.147196	0.143584	0.105297	18113.6
2015	21	0.103631	0	0	0	212.38	0.00840031	1.68982	13702372	15.0952	0	0	0	2	4	0	0.023675	0.164556	1	0.17921	0.166142	0.117888	18245.1
2016	21	0.111204	0	0	0	214.057	0.00918336	1.77135	15040381	18.4332	0	0	0	2	4	0	0.0230326	0.15858	1	0.165058	0.160593	0.11191	18540.6
2017	21	0.110909	0	0	0	213.564	0.00910652	1.75238	16304266	21.709	0	0	0	2	4	0	0.0213933	0.1364	1	0.154413	0.162706	0.11053	18780.7
2018	21	0.118621	0	0	0	213.564	0.00859685	1.73718	17633573	23.3256	0	0	0	2	4	0	0.0191401	0.140975	1	0.142384	0.14019	0.107941	18934
2019	21	0.126032	0	0	0	212.577	0.00043822	1.83484	19449575	25.9861	0	0	0	2	4	0	0.0202156	0.241067	1	0.142161	0.142648	0.105323	19167
2020	21	0.135398	0	0	0	195.808	0.00042314	2.02418	19449575	25.9861	0	0	0	2	4	0	0.0202156	0.241067	1	0.134688	0.155211	0.115036	19326
2003	22	0.0308104	0	0	0	165.774	0.00200544	1.65684	1720075	2.19331	0	0	0	2	5	0	0.0131965	0.216809	1	0.253523	0.0957845	0.124565	6193
2004	22	0.0309339	0	0	0	167.006	0	1.56888	2130172	1.74227	0	0	0	2	5	0	0.016055	0.216809	1	0.23669	0.0957845	0.124565	6305
2005	22	0.0356985	0	0	0	168.476	0.00356762	1.14493	2552038	1.73346	0	0	0	2	5	0	0.0198944	0.216809	1	0.22913	0.0957845	0.124565	6745.5
2006	22	0.0390144	0	0	0	171.557	0.0310403	1.04768	3039529	1.92553	0	0	0	2	5	0	0.0127365	0.216809	1	0.218753	0.0957845	0.124565	13262
2007	22	0.0625352	0	0	0	174.238	0.0211536	1.09103	3752051	2.78219	0	0	0	2	5	0	0.0154955	0.266069	1	0.247271	0.0957845	0.124565	14468
2008	22	0.0676727	0	0	0	177.299	0.0161262	1.24283	5348166	4.02706	0	0	0	2	5	0	0.0132389	0.176864	1	0.244675	0.096189	0.124565	14759
2009	22	0.0724689	0	0	0	179.426	0.00396081	1.4987	5947921	5.51036	0	0	0	2	5	0	0.0128072	0.277014	1	0.233103	0.0962225	0.124565	14822
2010	22	0.0706356	0	0	0	180.556	0.0146929	1.34149	4061113	6.93997	0	0	0	2	5	0	0.0133464	0.293576	1	0.221974	0.0782633	0.124565	15995.6
2011	22	0.0750837	0	0	0	183.248	0.0109588	1.20139	7739929	8.39445	0	0	0	2	5	0	0.0141718	0.3233	1	0.225818	0.0979382	0.124565	16260.4
2012	22	0.0819776	0	0	0	185.367	0.0164054	1.28899	9195000	10.668	0	0	0	2	5	0	0.008216	0.171109	1	0.246819	0.0817764	0.124565	16712.7
2013	22	0.0861962	0	0	0	185.461	0.0162618	1.30518	10319500	11.6781	0	0	0	2	5	0	0.0253769	0.283392	1	0.210823	0.0842831	0.124565	17015.1
2014	22	0.0914439	0	0	0	183.954	0.00240336	1.4332	10906400	12.7975	0	0	0	2	5	0	0.0138741	0.235305	1	0.199091	0.0976531	0.124565	17153.1
2015	22	0.0955283	0	0	0	182.447	0	1.6891	12007694	12.129	0	0	0	2	5	0	0.0138236	0.176698	1	0.21832	0.118918	0.124565	17270.4
2016	22	0.100929	0	0	0	184.095	0	1.81964	13291297	14.8338	0	0	0	2	5	0	0.0133561	0.163793	1	0.217302	0.135456	0.113954	17381.7
2017	22	0.100605	0	0	0	184.566	0.00066213	1.54051	14466094	16.8367	0	0	0	2	5	0	0.0141176	0.193664	1	0.20431	0.122596	0.110307	17415.4
2018	22	0.107632	0	0	0	185.508	0.041287	1.60746	16000894	19.2893	0	0	0	2	5	0	0.0166521	0.19419	1	0.178593	0.111418	0.09949	17347.5
2019	22	0.119118	0	0	0	185.508	0.00645092	1.67728	17933643	22.8426	0	0	0	2	5	0	0.0187428	0.209806	1	0.169382	0.110624	0.0963437	17453
2020	22	0.131425	0	0	0	159.612	0.00634288	1.81044	17933643	22.8426	0	0	0	2	5	0	0.0187428	0.209806	1	0.152644	0.114545	0.1	17562
2003	23	0.076763	0	0	0	124.187	0.0214891	1.17677	2554496	4.06447	0	0	0	2	3	1	0.0558036	0.0601123	1	0.126853	0.113031	0.0425506	3617
2004	23	0.0850051	0	0	0	124.652	0.0386929	1.2412	3072648	6.53554	0	0	0	2	3	1	0.0517513	0.0601123	1	0.126986	0.113031	0.0425506	3695
2005	23	0.0960774	0	0	0	123.955	0.0444415	1.081	3795946	7.62136	0	0	0	2	3	1	0.0583748	0.0601123	1	0.1268	0.113031	0.0425506	3749
2006	23	0.101106	0	0	0	125.29	0.0427983	1.08354	4530845	9.2905	0	0	0	2	3	1	0.0623541	0.0601123	1	0.118658	0.113031	0.0425506	5900
2007	23	0.107146	0	0	0	128.193	0.041656	1.19673	5113839	10.5154	0	0	0	2	3	1	0.0654861	0.0596743	1	0.148013	0.113031	0.0425506	6061
2008	23	0.121232	0	0	0	130.225	0.0373242	1.25332	6405628	11.7378	0	0	0	2	3	1	0.06743	0.0698432	1	0.136592	0.10519	0.039419	6236
2009	23	0.134953	0	0	0	132.025	0.0322338	1.29302	7758896	14.5455	0	0	0	2	3	1	0.0696423	0.0521438	1	0.13433	0.110111	0.0487647	6277
2010	23	0.134076	0	0	0	133.302	0.0303608	1.43587	25225200	12.3258	0	0	0	2	3	1	0.0701587	0.0561471	1	0.154937	0.112582	0.0554225	6560
2011	23	0.141203	0	0	0	133.1	0.0262708	1.46432	10536800	15.5403	0	1	0	2	3	1	0.0720887	0.0543579	1	0.123969	0.112612	0.0517241	6604
2012	23	0.161639	0	0	0	131.954	0.0157315	1.53733	12432682	18.2371	0	1	0	2	3	1	0.0702624	0.028569	1	0.12444	0.112735	0.0572321	6723
2013	23	0.18903	0	0	0	136.157	0.0184371	1.6374	14146189	19.2308	0	1	0	2	3	1	0.0881928	0.0529108	1	0.127178	0.131675	0.0575559	7101
2014	23	0.187072	0	0	0	138.427	0.0124906	1.63223	14808828	18.9155	0	1	0	2	3	1	0.0785291	0.0391248	1	0.124013	0.115218	0.0571496	7257.69
2015	23	0.22446	0	0	0	138.834	0.00899036	1.73584	16839561	18.86	1	1	0	2	3	1	0.080587	0.033922	1	0.136623	0.106746	0.0576434	7219
2016	23	0.233726	0	0	0	138.085	0.0184061	1.94695	18660141	19.0871	1	1	0	2	3	1	0.0797278	0.026291	1	0.125711	0.0947138	0.0575712	7696.44
2017	23	0.235905	0	0	0	139.231	0.011474	1.96724	19534119	21.3992	1	1	0	2	3	1	0.0805369	0.0335016	1	0.13297	0.110853	0.0649776	7712
2018	23	0.233012	0	0	0	143.14	0.00454181	1.98753	21740867	97.561	1	1	0	2	3	1	0.0803423	0.0214594	1	0.143204	0.127687	0.0764112	7709
2019	23	0.234967	0	0	0	144.885	0.00636041	2.10547	23916363	97.1888	1	1	0	2	3	1	0.0947392	0.0796109	1	0.119885	0.0948427	0.0611694	7768
2020	23	0.200515	0	0	0	200.745	0.00633871	2.18356	23916363	97.1888	0	1	0	2	3	1	0.0947392	0.0796109	1	0.134741	0.122256	0.072712	7780
2003	25	0.0806317	0	0	0	237.172	0	1.10996	504074	1.94663	0	0	0	2	5	0	0.0119166	0.0086276	0	0.0919485	0.139509	0.0283333	481
2004	25	0.0835231	0	0	0	240.593	0.0091676	1.03807	622782	2.17464	0	0	0	2	5	0	0.0103627	0.0086276	0	0.0843954	0.139509	0.0283333	518
2005	25	0.0994236	0	0	0	245.724	0.00982838	0.971399	793722	5.99768	0	0	0	2	5	0	0.0114943	0.0086276	0	0.0808597	0.139509	0.0283333	581
2006	25	0.121481	0	0	0	247.434	0.00076895	0.890112	920700	7.18433	0	0	0	2	5	0	0.0165049	0.0086276	0	0.112224	0.139509	0.0283333	724
2007	25	0.111661	0	0	0	271.95	0.00119238	0.852136	1036200	7.14885	0	0	0	2	5	0	0.0170616	0.0040132	0	0.132395	0.139509	0.0283333	752
2008	25	0.121506	0	0	0	275.371	0.00188307	1.03511	1440000	7.26708	0	0	0	2	5	0	0.0236453	0.0033398	0	0.145535	0.13919	0.0425421	766
2009	25	0.134309	0	0	0	274.23	0	1.06436	1703762	14.4906	0	0	0	2	5	0	0.0240518	0.0103301	0	0.10533	0.191754	0.0464223	843
2010	25	0.154494	0	0	0	302.166	0.00505908	1.05332	2798218	12.6415	0	0	0	2	5	0	0.0231092	0.0136489	0	0.116731	0.116646	0.0853021	868
2011	25	0.164968	0	0	0	308.438	0.00795513	1.02339	2168700	12.939	0	0	0	2	5	0	0.0218688	0.0203866	0	0.105639	0.108305	0.0649389	889
2012	25	0.18006	0	0	0	312.429	0	0.995341	2601700	16.4234	0	0	0	2	5	0	0.0262136	0.0240534	0	0.0960841	0.0915117	0.0498692	890
2013	25	0.190868	0	0	0	315.279	0.0130354	1.03017	2990500	36.1664	1	0	0	2	5	0	0.0288462	0.011338	0	0.094508	0.0869576	0.0646787	977
2014	25	0.201313	0	0	0	315.849	0.00592798	0.999025	3220947	19.8556	1	0	0	2	5	0	0.0280561	0.0069378	0	0.104651	0.0916396	0.0667538	986.793
2015	25	0.232566	0	0	0	266.627	0.0008956	1.20399	3263396	29.2135	1	0	0	2	5	0	0.0294737	0.0089809	0	0.113868	0.175545	0.0614522	923
2016	25	0.25038	0	0	0	263.631	0.00023217	1.22817	3493129	31.8182	1	0	0	2	5	0	0.0290011	0.0076214	0	0.106972	0.131341	0.0635238	1102.55
2017	25	0.236622	0	0	0	250.855	0.00099474	1.43744	3580311	38.6364	1	0	1	2	5	0	0.0349819	0.0274656	0	0.118234	0.225453	0.104933	1143
2018	25	0.238327	0	0	0	250.855	0.00175731	1.64671	4047839	45.4545	1	0	1	2	5	0	0.0375469	0.0330797	0	0.10363	0.175497	0.0929164	1156
2019	25	0.248791	0	0	0	250.855	0.00184544	1.53519	4790029	50	1	0	1	2	5	0	0.0355872	0.0623202	0	0.119838	0.15436	0.10484	1159
2020	25	0.221349	0	0	0	319.27	0.0018064	1.51314	4790029	50	1	0	1	2	5	0	0.0355872	0.0623202	0	0.107193	0.165391	0.103994	1171
2003	26	0.0459692	0	0	0	49.6884	0.0036285	0.88877	1609567	0.707601	0	0	0	2	4	0	0.0165663	0.188988	0	0.187815	0.108858	0.040824	10742
2004	26	0.046854	0	0	0	49.6551	0.00133532	0.778419	1869511	1.08215	0	0	0	2	4	0	0.0196399	0.188988	0	0.191822	0.108858	0.040824	10741
2005	26	0.0579607	0	0	0	49.4662	0.00125151	0.920318	2255336	1.45583	0	0	0	2	4	0	0.0201342	0.188988	0	0.200761	0.108858	0.040824	11127
2006	26	0.0595013	0	0	0	50.0106	0.00467682	0.90265	2587171	1.12506	0	0	0	2	4	0	0.0183517	0.188988	0	0.185878	0.108858	0.040824	19442
2007	26	0.0660542	0	0	0	49.9454	0.0035344	0.839392	3052098	1.55197	0	0	0	2	4	0	0.0203498	0.170475	0	0.217938	0.108858	0.040824	20063
2008	26	0.0737786	0	0	0	50.3535	0.00297597	0.776337	3707000	2.33735	0	0	0	2	4	0	0.0224172	0.182529	0	0.211042	0.110368	0.0468523	20951
2009	26	0.073634	0	0	0	51.0103	0.00376985	0.789165	4447220	2.73301	0	0	0	2	4	0	0.0229465	0.148949	0	0.209826	0.131029	0.0540421	21073
2010	26	0.0841133	0	0	0	50.8437	0.00355685	0.809608	4659314	4.14245	0	0	0	2	4	0	0.0242623	0.171353	0	0.211982	0.119965	0.0629665	22873
2011	26	0.0978072	0	0	0	51.0881	0.0017619	0.769752	6483350	5.00109	0	0	0	2	4	0	0.0262902	0.191693	0	0.214471	0.1292	0.0756875	23246
2012	26	0.113026	0	0	0	51.2325	0.00045533	0.73828	7670230	6.28794	0	0	0	2	4	0	0.0264798	0.195126	0	0.205153	0.126067	0.0702197	23825
2013	26	0.123847	0	0	0	51.5769	0.0003673	0.751795	8616253	7.75361	0	0	0	2	4	0	0.0309589	0.164692	0	0.21102	0.154004	0.0714098	24180
2014	26	0.125447	0	0	0	51.7435	0.00072952	0.768384	9317957	8.37269	0	0	0	2	4	0	0.030286	0.153725	0	0.199319	0.152603	0.0860016	24892.6
2015	26	0.142128	0	0	0	51.388	0.00286444	0.80309	10498501	11.0246	0	0	0	2	4	0	0.0318115	0.153697	0	0.190529	0.167779	0.0852399	24827
2016	26	0.148566	0	0	0	51.4324	0.00385419	0.953079	11691892	13.1749	0	0	0	2	4	0	0.0313433	0.16163	0	0.189167	0.186729	0.0871003	26936.1
2017	26	0.149391	0	0	0	51.11	0.0102351	1.2219	12774324	14.1304	0	0	0	2	4	0	0.0328025	0.180876	0	0.188621	0.178415	0.0941324	26870
2018	26	0.156485	0	0	0	50.9881	0.0166161	1.49072	14748700	17.6471	0	0	0	2	4	0	0.0319973	0.245482	0	0.174486	0.167512	0.090226	26917
2019	26	0.164372	0	0	0	51.0992	0.00038653	1.41774	17256647	19.7826	0	0	0	2	4	0	0.0277778	0.388793	0	0.171356	0.161434	0.0812628	27316
2020	26	0.177857	0	0	0	44.8784	0.00037453	1.47803	17256647	19.7826	0	0	0	2	4	0	0.0277778	0.388793	0	0.148836	0.179013	0.0855368	28469
2003	27	0.0543605	0	0	1	51.9526	0.00470232	0.541665	800000	0.261397	0	0	0	2	5	0	0.0207414	0.0806764	0	0.166978	0.13034	0.0467538	8870
2004	27	0.0565677	0	0	1	51.8167	0.00526036	0.53609	923335	1.07108	0	0	0	2	5	0	0.0253333	0.0806764	0	0.16668	0.13034	0.0467538	8923
2005	27	0.0463619	0	0	1	51.55	0.00631818	0.551143	1104521	1.55512	0	0	0	2	5	0	0.0263158	0.0806764	0	0.155861	0.13034	0.0467538	9134
2006	27	0.0475826	0	0	1	52.4901	0.00698691	0.49325	1206293	1.568	0	0	0	2	5	0	0.0250112	0.0806764	0	0.153008	0.13034	0.0467538	14995
2007	27	0.0565812	0	0	1	53.1116	0.00621149	0.394382	1358427	3.0154	0	0	0	2	5	0	0.0271957	0.162278	0	0.173621	0.13034	0.0467538	16107
2008	27	0.0637861	0	0	1	53.2292	0.00486744	0.389839	1746731	2.89596	0	0	0	2	5	0	0.03	0.183783	0	0.171957	0.117397	0.0478659	16491
2009	27	0.0763404	0	0	1	53.5651	0.00193833	0.396048	2132394	3.13578	0	0	0	2	5	0	0.0052948	0.752307	0	0.157219	0.135653	0.0639024	16687
2010	27	0.0821481	0	0	1	53.5315	0.00156951	0.407419	4640040	4.73486	0	0	0	2	5	0	0.0275267	0.270569	0	0.16936	0.118914	0.0583688	17284
2011	27	0.0933691	0	0	1	53.7667	0.00215543	0.389282	3123000	5.52952	0	0	0	2	5	0	0.02589	0.293123	0	0.161348	0.129687	0.0739425	18001
2012	27	0.110639	0	0	1	53.7163	0.00246179	0.371088	3654746	7.50469	0	0	0	2	5	0	0.0285141	0.313626	0	0.151868	0.129327	0.0756846	18140
2013	27	0.12092	0	0	1	53.9515	0.0024494	0.392496	4285900	8.09465	0	0	0	2	5	0	0.0333333	0.156783	0	0.140554	0.146172	0.0626857	18470
2014	27	0.131879	0	0	1	45.8743	0.00072113	0.37689	4590267	14.0889	0	0	0	2	5	0	0.0322138	0.163419	0	0.136351	0.162977	0.0640142	18484.7
2015	27	0.140054	0	0	1	53.5645	0.00070968	0.433708	5278502	11.5842	0	0	0	2	5	0	0.0320491	0.104962	0	0.147935	0.153369	0.0722624	19036
2016	27	0.146396	1	0	1	53.768	0.00056499	0.505736	5995513	11.9122	0	0	0	2	5	0	0.0308219	0.108641	0	0.146432	0.177142	0.0830596	21029.5
2017	27	0.154293	1	1	1	53.6849	0.00036257	0.687867	6901614	14.8734	0	0	0	2	5	0	0.034078	0.0103709	0	0.1638	0.199755	0.0993128	21455
2018	27	0.149386	1	1	1	52.9943	0.00016015	0.869998	7425800	19.6203	0	0	0	2	5	0	0.0318445	0.0270914	0	0.137414	0.168019	0.0739963	21689
2019	27	0.155941	0	1	1	53.1621	0.00166283	0.943248	8791054	20.5047	0	0	0	2	5	0	0.0366446	0.689432	0	0.144317	0.176533	0.0790996	22177
2020	27	0.166567	0	1	1	48.1309	0.00165007	1.09667	8791054	20.5047	0	0	0	2	5	0	0.0366446	0.689432	0	0.139523	0.18142	0.0908042	22497
2003	28	0.0747195	0	0	1	15.6769	0.0140412	0.515981	912763	0.637426	0	0	0	2	4	0	0.0220103	0.024048	1	0.0983361	0.0928757	0.0392098	8315
2004	28	0.0823171	0	0	1	15.7806	0.012527	0.495217	1192606	0.288532	0	0	0	2	4	0	0.023741	0.024048	1	0.0951285	0.0928757	0.0392098	9043
2005	28	0.0930553	0	0	1	15.8959	0.0391625	0.514308	1620865	1.37418	0	0	0	2	4	0	0.0242338	0.024048	1	0.090609	0.0928757	0.0392098	9554
2006	28	0.0996406	0	0	1	16.2532	0.0535981	0.489858	1992452	2.67326	0	0	0	2	4	0	0.023968	0.024048	1	0.0896617	0.0928757	0.0392098	12183
2007	28	0.138204	0	0	1	16.599	0.0461094	0.418942	2270020	4.74069	0	0	0	2	4	0	0.0249066	0.016066	1	0.125931	0.0928757	0.0392098	13824
2008	28	0.164234	0	0	1	17.2561	0.0364941	0.490745	3244386	4.59265	0	0	0	2	4	0	0.0270806	0.0585216	1	0.118669	0.115446	0.038438	14585
2009	28	0.198568	0	0	1	17.233	0.0316104	0.645164	4648000	4.78729	0	0	0	2	4	0	0.0301129	0.069244	1	0.115977	0.0930306	0.0448262	15740
2010	28	0.245116	1	0	1	17.5673	0.0276596	0.666192	15621000	6.071	0	0	0	2	4	0	0.0277296	0.0749544	1	0.137562	0.0926413	0.0516376	16961
2011	28	0.237118	1	1	1	18.2359	0.0254857	0.625284	7807000	7.35145	0	0	0	2	4	0	0.024366	0.0527801	1	0.109628	0.0877424	0.0570855	17250
2012	28	0.277615	1	1	1	17.5327	0.0264114	0.60023	10316700	8.54701	0	0	0	2	4	0	0.0219731	0.0361532	1	0.122563	0.0901647	0.0440371	17822
2013	28	0.32869	1	1	1	17.7863	0.025049	0.587904	11793900	11.6656	1	0	0	2	4	0	0.0254839	0.019364	1	0.112779	0.077752	0.0502276	18170
2014	28	0.317153	1	1	1	17.9823	0.0255225	0.615043	12684000	12.1795	1	0	0	2	4	0	0.0266367	0.0230644	1	0.104301	0.0808881	0.047724	18748.1
2015	28	0.324189	1	1	1	18.1321	0.0254965	0.639095	14164000	15.2575	1	0	0	2	4	0	0.0231718	0.162711	1	0.0945718	0.0797202	0.0489194	19162
2016	28	0.339406	1	1	1	18.3281	0.0293202	0.705805	15748000	16.3522	1	0	0	2	4	0	0.0233301	0.0276073	1	0.100963	0.0900978	0.0515109	22640
2017	28	0.334307	1	1	1	18.5587	0.0332376	0.851675	16942412	22.9814	1	0	0	2	4	0	0.025047	0.0331106	1	0.132318	0.112605	0.0722069	23079
2018	28	0.334057	1	1	1	18.646	0.0371551	0.997546	19314550	29.0123	1	0	0	2	4	0	0.025308	0.0541695	1	0.107277	0.0876682	0.0590455	23602
2019	28	0.342788	1	1	1	18.8762	0.0229966	1.11394	22005140	34.1463	1	0	0	2	4	0	0.0282436	0.137313	1	0.1187	0.0826886	0.0614944	24055
2020	28	0.282105	1	1	1	24.8613	0.0234623	1.1375	22005140	34.1463	1	0	0	2	4	0	0.0282436	0.137313	1	0.127324	0.0883312	0.0653186	24460
2003	29	0.057989	0	0	0	10.6925	0.00580159	0.984066	0	2.44456	0	0	0	2	5	0	0.0170499	0.0292027	0	0.121647	0.163203	0.0474956	9947
2004	29	0.061779	0	0	0	10.6925	0.00580159	0.995191	2002500	2.44456	0	0	0	2	5	0	0.0170499	0.0292027	0	0.121647	0.163203	0.0474956	9964
2005	29	0.0641049	0	0	0	10.6569	0.0099716	1.00632	2288800	2.25926	0	0	0	2	5	0	0.0168919	0.0292027	0	0.127376	0.163203	0.0474956	10452
2006	29	0.0668355	0	0	0	10.6569	0.00738742	0.969929	2564600	3	0	0	0	2	5	0	0.0171429	0.0292027	0	0.130045	0.163203	0.0474956	14411
2007	29	0.0723632	0	0	0	10.6806	0.0074137	0.843281	2674700	3.97635	0	0	0	2	5	0	0.0199256	0.0273253	0	0.142909	0.163203	0.0474956	15415
2008	29	0.0726051	0	0	0	10.7556	0.00631981	0.814292	3193000	5.76514	0	0	0	2	5	0	0.0208559	0.0442376	0	0.155345	0.157907	0.0586709	18714
2009	29	0.0797431	0	0	0	10.728	0.00727574	0.834429	3800101	6.76233	0	0	0	2	5	0	0.0209673	0.070516	0	0.133004	0.185196	0.0684233	19268
2010	29	0.0941734	0	0	0	10.7083	0.00613749	0.817921	4305409	8.12145	0	0	0	2	5	0	0.0211685	0.093189	0	0.14166	0.148905	0.0666276	19663
2011	29	0.105946	0	0	0	10.6727	0.00548652	0.764238	5043200	9.89275	0	0	0	2	5	0	0.0219718	0.111222	0	0.143308	0.151326	0.0687993	20234
2012	29	0.134717	0	0	0	10.5148	0.00508092	0.745482	5946700	12.7628	0	0	1	2	5	0	0.025	0.114218	0	0.140841	0.151797	0.0636589	20788
2013	29	0.143405	0	0	0	10.0167	0.0100196	0.776669	6599253	14.613	1	0	1	2	5	0	0.027154	0.104181	0	0.131472	0.158459	0.0681067	21829
2014	29	0.148567	0	0	0	10.5192	0.00241362	0.759778	7094333	15.0432	1	0	1	2	5	0	0.029327	0.0950545	0	0.120381	0.177722	0.0713024	22249.5
2015	29	0.161405	0	0	0	10.2581	0.00138985	0.79355	7780692	16.1975	1	0	1	2	5	0	0.0290928	0.0860234	0	0.127263	0.216077	0.0739752	23489
2016	29	0.169674	0	0	0	10.2462	0.00189016	0.909177	8393781	18.1467	1	0	1	2	5	0	0.0318605	0.0967394	0	0.121605	0.223836	0.0748492	27173.2
2017	29	0.172515	0	0	0	10.2857	0.00448802	1.1042	9001272	17.6923	1	0	1	2	5	0	0.0312139	0.0256907	0	0.112015	0.196844	0.0756264	27501
2018	29	0.159101	0	0	0	9.78706	0.00708588	1.29923	9882260	17.1875	1	0	1	2	5	0	0.031557	0.0237556	0	0.110332	0.203542	0.073722	28487
2019	29	0.162832	0	0	0	9.74882	0.00168733	1.4363	11364524	26.6667	1	0	1	2	5	0	0.0325986	0.0297379	0	0.116648	0.199325	0.0768998	28839
2020	29	0.172998	0	0	0	8.56367	0.00171784	1.61618	11364524	26.6667	1	0	1	2	5	0	0.0325986	0.0297379	0	0.115727	0.207575	0.0888215	28839
2003	30	0.0527185	0	0	0	27.3392	0.0221178	0.811991	941651	0.962521	0	0	0	2	5	0	0.0219858	0.151226	0	0.163051	0.150637	0.043413	5397
2004	30	0.0547635	0	0	0	27.6186	0.0103695	0.766307	1078666	1.35469	0	0	0	2	5	0	0.0232886	0.151226	0	0.167451	0.150637	0.043413	5476
2005	30	0.057299	0	0	0	27.3082	0.00946259	0.816641	1287364	1.48937	0	0	0	2	5	0	0.0261888	0.151226	0	0.150402	0.150637	0.043413	5680
2006	30	0.0592133	0	0	0	27.8515	0.00990199	0.781408	1440983	1.52174	0	0	0	2	5	0	0.02772	0.151226	0	0.133875	0.150637	0.043413	18331
2007	30	0.0630318	0	0	0	28.3017	0.00893688	0.7052	1616600	2.51783	0	0	0	2	5	0	0.0288591	0.158094	0	0.133259	0.150637	0.043413	18429
2008	30	0.0685037	0	0	0	28.7209	0.00739655	0.717673	1957957	3.62162	0	0	0	2	5	0	0.0271003	0.185646	0	0.131255	0.149512	0.0421529	19300
2009	30	0.0802498	0	0	0	26.9045	0.00643891	0.773458	2324400	5.19331	0	0	0	2	5	0	0.0272109	0.207041	0	0.126579	0.151136	0.0583935	19614
2010	30	0.0917421	0	0	0	28.9227	0.00519497	0.761243	3463600	5.21202	0	0	0	2	5	0	0.0273785	0.260528	0	0.131608	0.143576	0.0568186	19818
2011	30	0.102879	0	0	0	29.0004	0.00458485	0.724974	2857225	6.67559	0	0	0	2	5	0	0.0283976	0.223542	0	0.123683	0.149341	0.0652142	19919
2012	30	0.116288	0	0	0	28.9848	0.0201794	0.744495	3546300	9.10552	0	0	0	2	5	0	0.0314465	0.267766	0	0.108449	0.161624	0.0593974	20068
2013	30	0.116865	0	0	0	28.4415	0.00613838	0.78905	4157600	10.3712	0	0	0	2	5	0	0.0311258	0.302184	0	0.115168	0.170664	0.0687094	20529
2014	30	0.150175	0	0	0	27.4179	0.00711252	0.859779	4580979	10.6383	0	0	0	2	5	0	0.0316414	0.282602	0	0.119698	0.169458	0.0797967	20744.6
2015	30	0.14324	0	0	0	26.3591	0.0107305	0.881694	5321286	12.0206	0	0	0	2	5	0	0.0348292	0.255233	0	0.123025	0.160247	0.0725771	20762
2016	30	0.150375	0	0	0	26.4043	0.0108853	1.02373	6107000	14.8571	0	0	0	2	5	0	0.0362022	0.273402	0	0.122924	0.172358	0.0741431	22623.4
2017	30	0.145498	0	0	0	26.7117	0.0156854	1.13405	6590802	19.5402	0	0	0	2	5	0	0.0378301	0.236084	0	0.113216	0.195881	0.079046	22750
2018	30	0.147007	0	0	0	26.7117	0.0204854	1.24438	7120969	25.2874	0	0	0	2	5	0	0.034373	0.333614	0	0.105048	0.179513	0.0775593	22933
2019	30	0.153997	0	0	0	26.7117	0.0204984	1.19617	7726472	20.6897	0	0	0	2	5	0	0.0325497	0.350355	0	0.0947933	0.12772	0.0699563	23109
2020	30	0.169119	0	0	0	23.6414	0.0205251	1.3178	7726472	20.6897	0	0	0	2	5	0	0.0325497	0.350355	0	0.0984899	0.171717	0.0753295	23130
2003	31	0.0484393	0	0	0	49.6587	0.00173215	0.71681	871526	0.400111	0	0	0	2	5	0	0.0385878	0.532299	0	0.127097	0.189083	0.0414797	6953
2004	31	0.0501409	0	0	0	49.8422	0.0015634	0.716706	1021599	1.15943	0	0	0	2	5	0	0.0449695	0.532299	0	0.112877	0.189083	0.0414797	7069
2005	31	0.0551516	0	0	0	50.0073	0.00155147	0.669896	1197700	1.19743	0	0	0	2	5	0	0.038489	0.532299	0	0.125489	0.189083	0.0414797	7329
2006	31	0.0610339	0	0	0	51.0534	0.00090599	0.649878	1377333	1.36003	0	0	0	2	5	0	0.0383251	0.532299	0	0.131117	0.189083	0.0414797	10459
2007	31	0.0644572	0	0	0	52.1728	0.00344832	0.627025	1575605	1.81776	0	0	0	2	5	0	0.0427171	0.473354	0	0.157137	0.189083	0.0414797	11666
2008	31	0.0710069	0	0	0	52.6866	0.0104555	0.631764	1908504	2.75165	0	0	0	2	5	0	0.0421644	0.50607	0	0.16885	0.197081	0.0460687	11923
2009	31	0.0734694	0	0	0	53.1638	0.00530621	0.701793	2294491	2.7311	0	0	0	2	5	0	0.039749	0.491313	0	0.138498	0.201249	0.0614798	12114
2010	31	0.0768055	0	0	0	52.6683	0.0094601	0.751061	2411171	3.45059	0	0	0	2	5	0	0.0403557	0.552878	0	0.127775	0.171083	0.0710013	12334
2011	31	0.0835231	0	0	0	52.9986	0.011993	0.72662	3206802	3.54872	0	0	0	2	5	0	0.039888	0.508372	0	0.125549	0.156928	0.0841456	12520
2012	31	0.082818	0	0	0	48.2775	0.0138514	0.765027	4107968	3.48432	0	0	0	2	5	0	0.0457516	0.581253	0	0.128951	0.177984	0.0566635	12682
2013	31	0.1134	0	0	0	51.9817	0.0164613	0.785163	4616989	6.70667	0	0	0	2	5	0	0.0431138	0.496848	0	0.122134	0.213634	0.0659087	13028
2014	31	0.125264	0	0	0	50.8257	0.0137975	0.824298	5153600	7.94224	0	0	0	2	5	0	0.036452	0.515746	0	0.118501	0.23068	0.0640182	13383.3
2015	31	0.133361	0	0	0	50.2569	0.002721	0.954132	5958071	8.39723	0	0	0	2	5	0	0.0368981	0.514866	0	0.114106	0.225344	0.073803	13459
2016	31	0.143232	0	0	0	50.2752	0.0559601	1.12896	6864256	9.48905	0	0	0	2	5	0	0.0355105	0.508587	0	0.126516	0.238959	0.083971	16132.1
2017	31	0.142135	0	0	0	49.9083	0.0289148	1.35458	7626400	9.19118	0	0	0	2	5	0	0.0362954	0.526363	0	0.121715	0.254474	0.0833899	16374
2018	31	0.144622	0	0	0	49.7248	0.00186962	1.58021	8396000	14.7601	0	0	0	2	5	0	0.036915	0.590889	0	0.110851	0.235238	0.0782778	16728
2019	31	0.161232	0	0	0	49.3977	0.0018783	1.55363	9289900	14.1264	0	0	0	2	5	0	0.0322785	0.587971	0	0.0992251	0.200024	0.0810555	17138
2020	31	0.203212	0	0	0	31.2179	0.00183544	1.63857	9289900	14.1264	0	0	0	2	5	0	0.0322785	0.587971	0	0.105933	0.227985	0.082705	17160
2003	32	0.0999534	0	0	1	530.894	0.115756	1.67879	14229575	15.6256	0	0	0	1	1	1	0.0435644	0.0753761	1	0.134628	0.208212	0.0381034	5569
2004	32	0.105957	0	0	1	534.592	0.105503	1.68698	16717875	10.3785	0	0	0	1	1	1	0.048497	0.0753761	1	0.135819	0.184275	0.031869	5864
2005	32	0.109924	0	0	1	538.213	0.0834494	1.77369	18471414	10.833	0	0	0	1	1	1	0.0465209	0.0753761	1	0.12781	0.172293	0.033602	6385.7
2006	32	0.11828	0	0	1	542.065	0.0960058	1.62758	19219758	11.8613	0	0	0	1	1	1	0.0487075	0.0753761	1	0.125863	0.173359	0.0322378	10924
2007	32	0.125026	0	0	1	546.841	0.119083	1.41245	19678306	14.1589	0	0	0	1	1	1	0.0502693	0.0904266	1	0.142667	0.223035	0.0425303	11312
2008	32	0.131313	0	0	1	549.692	0.107966	1.36665	24717753	15.0946	0	0	0	1	1	1	0.0490328	0.0906541	1	0.14725	0.211704	0.0483507	11497
2009	32	0.14072	0	0	1	552.003	0.0865837	1.55966	29485416	17.9065	0	1	0	1	1	1	0.0505607	0.083233	1	0.139457	0.176935	0.0707265	10976
2010	32	0.153767	0	0	1	554.391	0.0681827	1.61274	59701639	18.8855	0	1	0	1	1	1	0.0553342	0.0845769	1	0.149162	0.1823	0.05146	11757
2011	32	0.162842	0	0	1	556.78	0.0600762	1.50374	37294713	20.8325	0	1	0	1	1	1	0.0609272	0.101534	1	0.150008	0.171875	0.0507267	12056.6
2012	32	0.181433	0	0	1	558.398	0.0554933	1.55626	43188378	24.2826	0	1	0	1	1	1	0.0645082	0.10017	1	0.155899	0.168831	0.0475344	11909.4
2013	32	0.197323	1	0	1	560.169	0.0502729	1.59769	47654786	20.7674	0	1	0	1	1	1	0.0590314	0.104153	1	0.14935	0.159091	0.0410748	11493
2014	32	0.194451	1	1	1	568.274	0.0196781	1.73406	51476332	22.0307	0	1	0	1	1	1	0.0582455	0.109022	1	0.128444	0.175824	0.0490843	12532
2015	32	0.198091	1	1	1	567.963	0.00908835	1.90695	57692954	24.3702	0	1	0	1	1	1	0.0598978	0.109068	1	0.133062	0.209876	0.0609557	12679.5
2016	32	0.191195	1	1	1	570.762	0.00977368	2.56791	61455466	28.3379	0	1	0	1	1	1	0.0568621	0.101572	1	0.13948	0.228916	0.0669686	12827
2017	32	0.197841	1	1	1	573.095	0.0118192	2.68971	64952539	27.2727	0	1	1	1	1	1	0.0560007	0.089769	1	0.133825	0.255814	0.0691276	12974.5
2018	32	0.202202	1	1	1	580.093	0.0150488	2.78966	72881388	31.9035	0	1	1	1	1	1	0.0558234	0.0862582	1	0.119329	0.247423	0.0640229	13122
2019	32	0.208243	1	1	1	587.869	0.0175985	2.88892	83376061	33.0688	0	1	1	1	1	1	0.0602107	0.0765244	1	0.113017	0.27	0.0653258	13269.5
2020	32	0.193595	1	1	1	705.288	0.0173282	2.93254	83376061	33.0688	0	1	1	1	1	1	0.0602107	0.0765244	1	0.112136	0.245454	0.0746875	13417
2003	34	0.0905898	0	0	1	373.217	0.0237209	0.822036	4840624	9.62013	0	0	0	1	3	0	0.0242223	0.0236026	1	0.127635	0.164697	0.0254328	3517
2004	34	0.0885805	0	0	1	374.946	0.0166556	0.751784	5336570	5.60104	0	0	0	1	3	0	0.0254824	0.0236026	1	0.118953	0.167452	0.0265123	3555
2005	34	0.0923061	0	0	1	375.703	0.00558123	0.887121	5396000	6.23993	0	0	0	1	3	0	0.0271574	0.0236026	1	0.112353	0.146043	0.0250009	3736
2006	34	0.0947954	0	0	1	377.108	0.00949729	0.900344	7107782	6.59387	0	0	0	1	3	0	0.025974	0.0236026	1	0.109754	0.161983	0.0255401	6870
2007	34	0.10065	0	0	1	378.513	0.0146115	0.857519	7359520	8.50411	0	0	0	1	3	0	0.0257798	0.0170638	1	0.124965	0.277431	0.0328692	6976
2008	34	0.106511	0	0	1	379.81	0.0251224	0.869224	9062016	9.72965	0	0	0	1	3	0	0.0271053	0.0159886	1	0.121999	0.249724	0.0326644	7008
2009	34	0.111229	0	0	1	380.458	0.0292812	0.967928	10206374	12.2642	0	0	0	1	3	0	0.0279245	0.0182701	1	0.12293	0.242468	0.0578067	6886
2010	34	0.117666	0	0	1	380.242	0.0288283	0.895356	10791432	15.3182	0	0	0	1	3	0	0.0341713	0.01654	1	0.106113	0.210146	0.0597125	7048
2011	34	0.130074	0	0	1	379.903	0.029687	0.84698	12384132	15.7357	0	0	0	1	3	0	0.0338462	0.0224274	1	0.144259	0.19332	0.0534735	7297.2
2012	34	0.134273	0	0	1	378.606	0.0331357	0.929365	14373954	17.6941	0	0	0	1	3	0	0.0431159	0.0541672	1	0.114237	0.192108	0.0445352	7271
2013	34	0.139552	0	0	1	377.958	0.0326725	0.959214	15829678	17.7244	0	0	0	1	3	0	0.045151	0.0630096	1	0.0947694	0.185989	0.0447691	7133
2014	34	0.13988	0	0	1	376.229	0.0409392	1.19085	17436949	18.6674	0	0	0	1	3	0	0.0486134	0.0716735	1	0.0989233	0.199427	0.0693388	7249
2015	34	0.145506	0	0	1	373.96	0.00255186	1.31939	19567729	20.5143	0	0	0	1	3	0	0.0391351	0.0878619	1	0.122322	0.288536	0.0842575	7341
2016	34	0.144996	1	0	1	373.852	0.00119682	2.19405	21254130	23.4104	0	0	0	1	3	0	0.040501	0.131637	1	0.126786	0.321779	0.0807408	7433
2017	34	0.142152	1	1	1	371.37	0.00169601	2.12925	23049003	25	0	0	0	1	3	0	0.038526	0.112796	1	0.127288	0.327921	0.0792304	7525
2018	34	0.159553	1	1	1	369.211	0.00149614	2.05376	26074541	28.655	0	0	0	1	3	0	0.0359828	0.0791445	1	0.135202	0.306958	0.0708086	7617
2019	34	0.162637	1	1	1	367.052	0.00067443	2.28375	29567952	30.5882	0	0	0	1	3	0	0.0264141	0.191945	1	0.124111	0.287067	0.0737079	7709
2020	34	0.171542	1	1	1	358.415	0.00067687	2.58454	29567952	30.5882	0	0	0	1	3	0	0.0264141	0.191945	1	0.127659	0.255595	0.0741946	7801
2003	35	0.0692386	0	0	0	200.053	0.0178139	1.15788	2876013	3.21752	0	0	0	1	5	0	0.0204891	0.0231165	1	0.133559	0.244798	0.0254848	3358
2004	35	0.072396	0	0	0	199.521	0.00767642	1.08773	3143864	1.76843	0	0	0	1	5	0	0.0205298	0.0231165	1	0.121257	0.21865	0.0248961	3440
2005	35	0.0817844	0	0	0	199.077	0.00883109	1.21877	3514926	3.13797	0	0	0	1	5	0	0.0211316	0.0231165	1	0.117154	0.236111	0.0222399	3612.3
2006	35	0.0897928	0	0	0	198.634	0.00919202	1.21106	3999968	4.90313	0	0	0	1	5	0	0.0222458	0.0231165	1	0.118714	0.180276	0.0266624	5481
2007	35	0.0946575	0	0	0	198.456	0.00951817	1.03603	3993040	8.85561	0	0	0	1	5	0	0.0238353	0.0275196	1	0.118834	0.312473	0.0321305	5555
2008	35	0.098653	0	0	0	198.013	0.0140341	0.992141	4742345	11.2993	0	0	0	1	5	0	0.024083	0.0296653	1	0.107437	0.339728	0.0337658	5650
2009	35	0.10032	0	0	0	197.48	0.0305882	1.14814	5524233	14.133	0	0	0	1	5	0	0.0252926	0.0318631	1	0.0934868	0.283817	0.0678108	5583
2010	35	0.111565	0	0	0	195.972	0.033412	1.03635	3729791	14.3868	0	0	0	1	5	0	0.0261584	0.0298238	1	0.0887007	0.312488	0.04354	5827
2011	35	0.122532	0	0	0	195.263	0.0120815	0.923197	6857219	15.2643	0	0	0	1	5	0	0.0269408	0.0405061	1	0.146039	0.246969	0.0406524	5951.9
2012	35	0.135378	0	0	0	194.553	0.00645102	0.927822	8078909	15.9599	0	0	0	1	5	0	0.0268608	0.0567897	1	0.160589	0.22199	0.0363875	6023.7
2013	35	0.130654	0	0	0	193.4	0.0240752	0.94706	8892384	17.4312	0	0	0	1	5	0	0.025	0.0689055	1	0.0778096	0.24807	0.0353691	5986
2014	35	0.13392	0	0	0	192.867	0.0171934	1.05784	9848141	18.8592	0	0	0	1	5	0	0.0260247	0.0639543	1	0.0732962	0.28732	0.0446177	6634
2015	35	0.142841	0	0	0	191.448	0.00133428	1.23823	10777801	20.3892	0	0	0	1	5	0	0.0276867	0.0684756	1	0.104867	0.373958	0.0685506	7049
2016	35	0.142129	0	0	0	190.738	1.229e-05	1.84298	11615109	24.6512	0	0	0	1	5	0	0.0272327	0.0471736	1	0.105443	0.36383	0.0638328	7045
2017	35	0.140947	0	0	0	187.206	0.00201225	1.80099	12489495	27.0142	0	0	0	1	5	0	0.0248945	0.033158	1	0.108901	0.37959	0.0725517	7052
2018	35	0.14717	0	0	0	185.432	0.00065176	1.75975	13930157	29.6651	0	0	0	1	5	0	0.0231911	0.0411764	1	0.0952222	0.419087	0.0642152	6912
2019	35	0.148086	0	0	0	183.657	0.00247597	2.37362	15704262	31.8841	0	0	0	1	5	0	0.0251423	0.0477153	1	0.0967243	0.378891	0.0646643	6911.4
2020	35	0.156048	0	0	0	165.025	0.00253319	2.81551	15704262	31.8841	0	0	0	1	5	0	0.0251423	0.0477153	1	0.107119	0.357194	0.0735595	6711
2003	36	0.0867065	0	0	0	186.185	0.0125535	1.22531	2045286	7.59451	0	0	0	1	5	0	0.0146282	0.0817957	0	0.144778	0.207403	0.028632	2544
2004	36	0.0859556	0	0	0	186.185	0.0130155	1.14161	2275472	8.27458	0	0	0	1	5	0	0.0167758	0.0817957	0	0.159785	0.175817	0.0353943	2485
2005	36	0.108982	0	0	0	185.947	0.00920133	1.10554	2626200	8.2922	0	0	0	1	5	0	0.0165289	0.0817957	0	0.152004	0.171782	0.0363097	2630.5
2006	36	0.10711	0	0	0	185.709	0.0100259	1.08699	2821695	8.30986	0	0	0	1	5	0	0.0164609	0.0817957	0	0.150535	0.158446	0.0362436	3616
2007	36	0.112137	0	0	0	185.471	0.0133758	0.934454	2938185	8.32756	0	0	0	1	5	0	0.0169983	0.0677115	0	0.17559	0.230835	0.0369119	3719
2008	36	0.117548	0	0	0	185.115	0.0128531	0.862729	3614017	10.4624	0	0	0	1	5	0	0.0167015	0.0742988	0	0.173235	0.233615	0.0378074	3825
2009	36	0.131066	0	0	0	184.877	0.0199533	0.907438	4143270	12.3592	0	0	0	1	5	0	0.0178496	0.060178	0	0.159064	0.204505	0.0899362	3750
2010	36	0.134802	0	0	0	183.807	0.0236839	0.845582	5049102	14.8995	0	0	0	1	5	0	0.0202499	0.0678698	0	0.13464	0.180661	0.040385	3916
2011	36	0.141061	0	0	0	183.45	0.0217733	0.811872	5466880	16.6712	0	0	0	1	5	0	0.0177828	0.068194	0	0.12837	0.182798	0.0402207	3981.8
2012	36	0.161158	0	0	0	182.142	0.0261839	0.839397	6000111	19.5822	0	0	0	1	5	0	0.0217857	0.0812748	0	0.138128	0.151185	0.0376006	4076.4
2013	36	0.173806	0	0	0	181.072	0.0266939	0.843694	6567202	21.6678	0	0	0	1	5	0	0.029653	0.125556	0	0.138699	0.159697	0.0381072	4021
2014	36	0.170365	0	0	0	180.716	0.0315121	0.904299	6847919	23.0263	0	0	0	1	5	0	0.0253823	0.121744	0	0.114419	0.168445	0.0393416	4260
2015	36	0.258813	0	0	0	179.765	0.00528725	0.98128	7563193	22.4868	0	0	0	1	5	0	0.0260492	3.43013	0	0.146102	0.261976	0.0623115	4336.83
2016	36	0.259809	0	0	0	178.338	0.00526427	1.57964	7905083	30.6667	0	0	0	1	5	0	0.0281072	0.20597	0	0.137453	0.272359	0.0647029	4413.67
2017	36	0.263832	0	0	0	175.897	0.00116165	1.73104	8283609	29.7297	0	0	0	1	5	0	0.0219881	0.11932	0	0.14026	0.276899	0.0615286	4490.5
2018	36	0.26724	0	0	0	173.52	0.00288385	1.81041	9225268	29.4521	0	0	0	1	5	0	0.0219124	0.104274	0	0.106828	0.332649	0.0553413	4567.33
2019	36	0.27291	0	0	0	172.332	0.00383436	2.00205	10372144	31.7241	0	0	0	1	5	0	0.0209125	0.353798	0	0.106587	0.324647	0.0487738	4644.17
2020	36	0.298692	0	0	0	156.881	0.00369767	2.12835	10372144	31.7241	0	0	0	1	5	0	0.0209125	0.353798	0	0.106883	0.308022	0.0631347	4721
2003	37	0.0711257	0	0	0	160.479	0.0359086	1.49312	2679818	8.89009	0	0	0	1	4	0	0.0323559	0.251391	0	0.176078	0.262947	0.032781	4125
2004	37	0.0722808	0	0	0	160.346	0.0246333	1.33936	2936522	7.92946	0	0	0	1	4	0	0.0379221	0.251391	0	0.19446	0.201897	0.0331219	4073
2005	37	0.0767558	0	0	0	161.277	0.0161466	1.40125	3303600	6.06023	0	0	0	1	4	0	0.0356065	0.251391	0	0.172767	0.184824	0.0330309	4274.2
2006	37	0.0782127	0	0	0	161.344	0.0236858	1.31508	3768069	4.24742	0	0	0	1	4	0	0.0352304	0.251391	0	0.170872	0.181424	0.0383315	6790
2007	37	0.0817507	0	0	0	161.544	0.024089	1.12521	3808447	6.08777	0	0	0	1	4	0	0.0363144	0.236533	0	0.180349	0.238791	0.0346457	6973
2008	37	0.0854855	0	0	0	161.477	0.0376975	1.09236	4662967	10.3502	0	0	0	1	4	0	0.0369181	0.23816	0	0.192279	0.246716	0.0422525	7241
2009	37	0.0912649	0	0	0	159.375	0.0562236	1.25294	5640325	10.9275	0	0	0	1	4	0	0.0405728	0.396341	0	0.137346	0.212838	0.0557982	7083
2010	37	0.110585	0	0	0	157.881	0.0654316	1.26138	4764265	12.5104	0	0	0	1	4	0	0.0537229	0.275003	0	0.135468	0.188088	0.0465108	7310
2011	37	0.121724	0	0	0	157.685	0.0739064	1.19481	7706864	33.0402	0	0	0	1	4	0	0.0537313	0.253692	0	0.144605	0.179647	0.0474763	7440
2012	37	0.135591	0	0	0	157.292	0.0746653	1.2131	8930135	14.9688	0	0	0	1	4	0	0.0620818	0.302567	0	0.172964	0.164975	0.0409965	7593.4
2013	37	0.136455	0	0	0	156.769	0.0615306	1.23092	9929407	15.8531	0	0	0	1	4	0	0.0556604	0.185919	0	0.122532	0.175714	0.0448641	8279.9
2014	37	0.137487	0	0	0	156.638	0.043653	1.45542	10839883	17.5365	0	0	0	1	4	0	0.0493227	0.271389	0	0.129522	0.175581	0.0570838	9077.6
2015	37	0.14283	0	0	0	155.788	0.0158584	1.6792	12301498	19.3115	0	0	0	1	4	0	0.0523662	0.203929	0	0.132062	0.232259	0.0714617	9381.8
2016	37	0.14363	0	0	0	159.017	0.0005111	2.45271	0	23.5294	0	0	0	1	4	0	0.0521966	0.214277	0	0.161727	0.236518	0.0736779	9710.6
2017	37	0.138642	0	0	0	153.695	0.0131802	2.55405	15605749	25.5319	0	0	0	1	4	0	0.0595117	0.342916	0	0.144957	0.271545	0.0772455	9800.6
2018	37	0.137657	0	0	0	153.041	0.00110919	2.61485	17360755	29.0598	0	0	0	1	4	0	0.0506545	0.491581	0	0.130405	0.301821	0.0691323	9819.4
2019	37	0.14312	0	0	0	152.387	0.0031681	3.03116	19560673	30.9013	0	0	0	1	4	0	0.0330215	0.418776	0	0.131894	0.266665	0.0740367	9838.2
2020	37	0.157534	0	0	0	142.577	0.00312386	3.36773	19560673	30.9013	0	0	0	1	4	0	0.0330215	0.418776	0	0.14491	0.212968	0.077974	9857
2003	38	0.070311	0	0	0	298.515	0.0385819	1.41732	2974373	6.43636	0	0	0	1	4	0	0.0313993	0.0862273	1	0.135432	0.197675	0.0331228	3489
2004	38	0.0710924	0	0	0	298.806	0.011885	1.28129	3281486	5.79357	0	0	0	1	4	0	0.0309673	0.0862273	1	0.138826	0.192336	0.0285671	3432
2005	38	0.0759241	0	0	0	299.291	0.0142562	1.3168	3665325	4.54223	0	0	0	1	4	0	0.0368901	0.0862273	1	0.122996	0.15589	0.0249113	3675.8
2006	38	0.0777873	0	0	0	305.806	0.0165552	1.24866	3988464	4.98279	0	0	0	1	4	0	0.0407587	0.0862273	1	0.116226	0.159032	0.0342368	6778
2007	38	0.0791138	0	0	0	306.003	0.0200308	1.09694	4109670	8.05381	0	0	0	1	4	0	0.0419907	0.0543147	1	0.144697	0.296583	0.0474733	6964
2008	38	0.0813071	0	0	0	306.795	0.0312731	1.04628	5158389	8.63314	0	0	0	1	4	0	0.0410376	0.0585961	1	0.134487	0.282226	0.0485158	7006
2009	38	0.0834541	0	0	0	313.618	0.0345685	1.16373	6034845	10.9138	0	0	0	1	4	0	0.0463853	0.157286	1	0.127735	0.241969	0.0713073	6825
2010	38	0.091383	0	0	0	311.799	0.0371211	1.10822	5832908	12.669	0	0	0	1	4	0	0.0455864	0.148233	1	0.125488	0.21455	0.0558121	7035
2011	38	0.101041	0	0	0	311.697	0.0310991	1.00785	7776633	15.0439	0	0	0	1	4	0	0.0435592	0.127961	1	0.144078	0.211061	0.0561975	7192.6
2012	38	0.106877	0	0	0	311.293	0.051004	1.03682	9045045	16.239	0	0	0	1	4	0	0.0421233	0.118452	1	0.164497	0.187937	0.0553115	7219.2
2013	38	0.106862	0	0	0	304.469	0.0524994	1.12129	10183018	17.6528	0	0	0	1	4	0	0.0392523	0.140207	1	0.111407	0.200046	0.0533705	7513
2014	38	0.112675	0	0	0	303.872	0.0564998	1.25881	10902089	18.6702	0	0	0	1	4	0	0.0469512	0.137599	1	0.106151	0.204431	0.0613987	7897.86
2015	38	0.124112	0	0	0	301.184	0.00412042	1.55714	11952999	19.8282	0	0	0	1	4	0	0.0539432	0.157248	1	0.141159	0.246634	0.0823105	8282.71
2016	38	0.128217	0	0	0	300.587	0.00137768	2.5577	13764166	22.5166	0	0	0	1	4	0	0.0584216	0.231762	1	0.135159	0.266713	0.0871655	8667.57
2017	38	0.127026	0	0	0	294.586	0.00816733	2.9504	17998934	25.3378	0	0	0	1	4	0	0.0492958	0.130913	1	0.131492	0.262607	0.0811017	9052.43
2018	38	0.135711	0	0	0	293.591	0.0032271	3.31247	21760866	26.7797	0	0	0	1	4	0	0.03323	0.183929	1	0.120534	0.258408	0.0702848	9437.29
2019	38	0.140077	0	0	0	291.6	0.0041211	3.37746	24338869	28.6689	0	0	0	1	4	0	0.0327354	0.687115	1	0.0913419	0.198024	0.0547681	9822.14
2020	38	0.152376	0	0	0	268.71	0.0041256	3.69428	24338869	28.6689	0	0	0	1	4	0	0.0327354	0.687115	1	0.121067	0.2409	0.07225	10207
2003	39	0.0654154	0	0	0	424.287	0.0703306	1.10503	2195571	6.98242	0	0	0	1	4	0	0.0297897	0.225866	1	0.127726	0.204127	0.0358585	2070
2004	39	0.068403	0	0	0	425.583	0.0424303	1.03894	2542192	7.39452	0	0	0	1	4	0	0.0294648	0.225866	1	0.141666	0.2254	0.0306028	2064
2005	39	0.0736517	0	0	0	426.694	0.0169191	1.03964	2945175	7.80911	0	0	0	1	4	0	0.0280765	0.225866	1	0.141711	0.167799	0.0319824	2252.6
2006	39	0.0748884	0	0	0	427.805	0.0175704	0.992502	3324446	4.69204	0	0	0	1	4	0	0.0276942	0.225866	1	0.12412	0.160261	0.0422706	3745
2007	39	0.080017	0	0	0	430.396	0.0173605	0.897026	3546654	5.72903	0	0	0	1	4	0	0.0297511	0.256472	1	0.136593	0.277784	0.0484949	3853
2008	39	0.0864613	0	0	0	432.803	0.0316226	0.889634	4445539	8.31895	0	0	0	1	4	0	0.0303899	0.255889	1	0.128866	0.261299	0.0493525	3871
2009	39	0.0921617	0	0	0	435.024	0.0431409	1.03515	5236201	9.87234	0	0	0	1	4	0	0.0270868	0.240335	1	0.120348	0.222664	0.0673509	3728
2010	39	0.100821	0	0	0	449.256	0.0580998	0.943873	8135530	12.8351	0	0	0	1	4	0	0.0254842	0.220726	1	0.126513	0.187619	0.0517886	3896
2011	39	0.114215	0	0	0	449.256	0.058163	0.885127	6806960	14.7368	0	0	0	1	4	0	0.0206534	0.153496	1	0.138293	0.171603	0.0648361	3982.6
2012	39	0.134564	0	0	0	448.493	0.0554522	0.927052	8059371	15.738	0	0	0	1	4	0	0.0225	0.195961	1	0.158693	0.160578	0.0647105	4099.1
2013	39	0.128191	0	0	0	443.533	0.0544539	0.991142	9227242	17.6344	1	0	0	1	4	0	0.0247423	0.210994	1	0.120339	0.157569	0.0626876	4082
2014	39	0.123829	0	0	0	445.059	0.0556772	1.11747	10183115	19.7171	1	0	0	1	4	0	0.0231278	0.193902	1	0.0937951	0.195835	0.0739764	4225.9
2015	39	0.128599	0	0	0	443.724	0.00209677	1.52805	11701516	20.6363	1	0	0	1	4	0	0.0302658	0.200403	1	0.118564	0.290788	0.0755671	4313
2016	39	0.145744	0	0	0	444.487	0.00138688	2.23255	12169260	22.7468	1	0	0	1	4	0	0.0276695	0.241713	1	0.109751	0.284921	0.068893	4385.8
2017	39	0.160041	0	0	0	428.044	0.00639734	1.93039	14236403	26.2931	1	0	0	1	4	0	0.0273918	0.190455	1	0.109711	0.256155	0.0665714	4458.6
2018	39	0.172876	0	0	0	426.199	0.00719662	2.14547	16660530	29.8701	1	0	0	1	4	0	0.0265795	0.211721	1	0.11588	0.267998	0.068297	4531.4
2019	39	0.173808	0	0	0	425.65	0.00725901	2.54339	24826916	31.6017	1	0	0	1	4	0	0.0274291	0.466784	1	0.104632	0.253581	0.0586752	4604.2
2020	39	0.180074	0	0	0	429.335	0.0072766	2.94481	24826916	31.6017	1	0	0	1	4	0	0.0274291	0.466784	1	0.106464	0.239172	0.0643167	4677
2003	40	0.0632871	0	0	0	186.383	0.0179148	1.53988	1211924	5.39161	0	0	0	1	5	0	0.035229	0.243742	0	0.122789	0.201596	0.0344601	3152
2004	40	0.0661642	0	0	0	186.19	0.0171623	1.44984	1369887	2.05643	0	0	0	1	5	0	0.0237569	0.243742	0	0.125305	0.228191	0.0317545	3171
2005	40	0.067624	0	0	0	186.094	0.00762904	1.13056	1592538	1.81629	0	0	0	1	5	0	0.0261932	0.243742	0	0.101086	0.373765	0.0268348	3245.8
2006	40	0.0691112	0	0	0	186.383	0.00926633	1.61561	1769837	2.95337	0	0	0	1	5	0	0.0259281	0.243742	0	0.10643	0.213287	0.029294	5619
2007	40	0.0703611	0	0	0	186.48	0.00990637	1.44436	1824069	4.74935	0	0	0	1	5	0	0.025286	0.278312	0	0.134647	0.304929	0.0356877	5677
2008	40	0.0756035	0	0	0	185.901	0.0153384	1.47437	2344331	6.60478	0	0	0	1	5	0	0.0285541	0.299802	0	0.134921	0.316207	0.0355085	5974
2009	40	0.0811115	0	0	0	185.707	0.0152125	1.46523	2764009	7.25949	0	0	0	1	5	0	0.0232964	0.311969	0	0.103847	0.263683	0.123103	5776
2010	40	0.0877694	0	0	0	185.804	0.0196778	1.33365	3593479	11.197	0	0	0	1	5	0	0.0290764	0.376241	0	0.1157	0.251449	0.0550003	6034
2011	40	0.0970497	0	0	0	184.729	0.0201163	1.26403	3794382	13.6431	0	0	0	1	5	0	0.0296372	0.404587	0	0.118945	0.225966	0.0563062	6293.9
2012	40	0.107934	0	0	0	185.031	0.0206241	1.22046	4428129	15.6576	0	0	0	1	5	0	0.0294931	0.375694	0	0.142694	0.162595	0.0535467	6317.1
2013	40	0.11482	0	0	0	184.549	0.0206459	1.30296	5097666	17.2684	0	0	0	1	5	0	0.0281938	0.365727	0	0.114076	0.154861	0.0541788	6368
2014	40	0.121006	0	0	0	184.452	0.0254424	1.37693	5522274	18.3246	0	0	0	1	5	0	0.0396086	0.303591	0	0.115287	0.159759	0.0542872	6775
2015	40	0.133248	0	0	0	183.003	0.00197801	1.72891	6179205	20.5805	0	0	0	1	5	0	0.0415369	0.403154	0	0.164595	0.242506	0.0824523	7020.33
2016	40	0.140568	0	0	0	182.521	0.00110274	2.46599	6585452	24.3386	0	0	0	1	5	0	0.0328084	0.364855	0	0.168603	0.233634	0.0826729	7265.67
2017	40	0.132591	0	0	0	179.623	0.0394578	2.6729	7218055	26.8817	0	0	0	1	5	0	0.0408971	0.351271	0	0.136941	0.266238	0.0818113	7511
2018	40	0.141662	0	0	0	178.658	0.00666057	2.58291	8024440	28.6486	0	0	0	1	5	0	0.0378205	0.79176	0	0.144136	0.286699	0.0742019	8105.33
2019	40	0.139537	0	0	0	178.174	0.00294176	2.54805	9414444	30.4348	0	0	0	1	5	0	0.0304077	0.534957	0	0.127906	0.288348	0.069795	8699.67
2020	40	0.159345	0	0	0	159.775	0.00284318	2.94648	9414444	30.4348	0	0	0	1	5	0	0.0304077	0.534957	0	0.133119	0.253233	0.0669726	9294
2003	41	0.0784805	0	0	0	384.356	0.013883	1.11332	2125715	5.70488	0	0	0	1	5	0	0.0271547	0.0527106	0	0.133717	0.163817	0.0508001	1883
2004	41	0.0874963	0	0	0	384.567	0.0130737	1.08771	2419727	7.12719	0	0	0	1	5	0	0.0251641	0.0527106	0	0.134527	0.15139	0.0413712	1856
2005	41	0.0846355	0	0	0	383.723	0.0154298	1.10855	2749268	8.24176	0	0	0	1	5	0	0.0226645	0.0527106	0	0.115453	0.201059	0.0395783	1971.7
2006	41	0.0840727	0	0	0	384.988	0.0103868	1.05093	3032210	8.66199	0	0	0	1	5	0	0.0220872	0.0527106	0	0.112172	0.131705	0.0452583	3063
2007	41	0.0965942	0	0	0	386.675	0.0100441	0.929623	3210210	9.20273	0	0	0	1	5	0	0.0254094	0.0572977	0	0.134386	0.250545	0.0479419	3119
2008	41	0.0957752	0	0	0	386.675	0.0245612	0.955248	3971969	10.1543	0	0	0	1	5	0	0.0246277	0.0562972	0	0.140109	0.250046	0.050879	3222
2009	41	0.104934	0	0	0	387.458	0.0917726	1.13793	4721444	12.4796	0	0	0	1	5	0	0.0245069	0.0710669	0	0.119508	0.247833	0.069473	3094
2010	41	0.112903	0	0	0	387.035	0.0306999	1.12782	5139926	11.7721	0	0	0	1	5	0	0.0234798	0.0674599	0	0.115021	0.226704	0.062056	3236
2011	41	0.126961	0	0	0	382.07	0.0284308	1.0888	5857451	13.8418	0	0	0	1	5	0	0.023823	0.0634929	0	0.134249	0.185172	0.0540033	3336.3
2012	41	0.143226	0	0	0	380.701	0.0284511	1.14243	6783660	16.0843	0	0	0	1	5	0	0.0283333	0.0766295	0	0.159331	0.171882	0.0517886	3352.9
2013	41	0.152334	0	0	0	380.068	0.0298245	1.19949	7605093	17.7778	0	0	0	1	5	0	0.0291457	0.0772045	0	0.13878	0.176384	0.0505637	3494
2014	41	0.152546	0	0	0	379.856	0.0363277	1.3879	8154462	23.3463	0	0	0	1	5	0	0.0296656	0.0795901	0	0.103056	0.202602	0.0661069	3610
2015	41	0.160116	0	0	0	373.851	0.022088	1.58374	8795402	21.2291	0	0	0	1	5	0	0.0293948	0.0779578	0	0.126757	0.236757	0.070152	3831
2016	41	0.160504	0	0	0	373.851	0.00851959	3.35895	9551613	26.8156	0	0	0	1	5	0	0.0278834	0.11418	0	0.131249	0.266834	0.0828393	3824
2017	41	0.159317	0	0	0	369.674	0.00309225	3.31143	10359686	25.9887	0	0	0	1	5	0	0.0236967	0.0298952	0	0.12743	0.293958	0.0851493	4027
2018	41	0.162961	0	0	0	365.497	0.0041543	3.5266	11496201	28.5714	0	0	0	1	5	0	0.022646	0.0346515	0	0.107002	0.324759	0.0834913	3997.33
2019	41	0.167245	0	0	0	363.409	0.00538266	3.45439	13030013	30.4598	0	0	0	1	5	0	0.0191832	0.0433388	0	0.100818	0.246102	0.0719842	3967.67
2020	41	0.186812	0	0	0	334.169	0.00533854	3.5562	13030013	30.4598	0	0	0	1	5	0	0.0191832	0.0433388	0	0.11428	0.261064	0.08157	3938
2003	42	0.0818046	0	0	1	305.576	0.0198349	0.945957	2299497	11.045	0	0	0	1	4	0	0.012844	0.336394	1	0.0782989	0.0798432	0.0471569	2003
2004	42	0.0827366	0	0	1	306.559	0.0221388	0.974275	2633191	8.66186	0	0	0	1	4	0	0.0120958	0.336394	1	0.085625	0.12043	0.0454858	1977
2005	42	0.0862425	0	0	1	309.261	0.00271742	0.962281	3000538	7.0135	0	0	0	1	4	0	0.0112773	0.336394	1	0.118483	0.113404	0.0312275	2095.2
2006	42	0.0890514	0	0	1	312.208	0.00321285	0.959976	3270509	5.48033	0	0	0	1	4	0	0.0104282	0.336394	1	0.115178	0.112447	0.0410534	3096
2007	42	0.0990951	0	0	1	314.91	0.00354493	0.927053	3274502	10.6084	0	0	0	1	4	0	0.0110865	0.312718	1	0.153319	0.179799	0.0468935	3214
2008	42	0.101801	0	0	1	317.367	0.00863244	0.880808	3902326	12.9257	0	0	0	1	4	0	0.0104702	0.298399	1	0.135797	0.176589	0.0490377	3281
2009	42	0.115671	0	0	1	319.332	0.0304559	1.0746	4601194	15.898	0	0	0	1	4	0	0.0135135	0.181088	1	0.134387	0.162771	0.050722	3177
2010	42	0.127549	0	0	1	322.28	0.0667471	0.906634	4402185	12.7194	0	0	0	1	4	0	0.0147863	0.238214	1	0.113834	0.14354	0.0417864	3291
2011	42	0.134875	0	0	1	322.28	0.115406	0.831706	5812451	13.4699	0	0	0	1	4	0	0.0151899	0.261283	1	0.106118	0.13433	0.0380236	3372.4
2012	42	0.158934	0	0	1	316.851	0.0816364	0.875846	6767652	16.3043	0	0	0	1	4	0	0.015565	0.252707	1	0.158788	0.11322	0.0356317	3392.2
2013	42	0.16148	0	0	1	317.343	0.0689126	0.906445	7699529	17.0543	0	0	0	1	4	0	0.0162651	0.201652	1	0.0978695	0.12787	0.0385145	3425
2014	42	0.154909	0	0	1	317.835	0.0352823	1.00212	8531712	19.3498	0	0	0	1	4	0	0.0146937	0.19288	1	0.0795386	0.140924	0.0505215	3545
2015	42	0.166317	0	0	1	318.573	0.0115226	1.16714	9534401	22.3938	0	0	0	1	4	0	0.0152885	0.180968	1	0.110556	0.191719	0.0572347	3616.17
2016	42	0.168586	1	0	1	319.803	0.0122028	1.65883	10468372	26.9231	0	0	0	1	4	0	0.0142502	0.170532	1	0.0981169	0.198882	0.0632417	3687.33
2017	42	0.179472	1	1	1	316.841	0.0122615	1.53098	10834943	27.6923	0	0	0	1	4	0	0.0136723	0.252171	1	0.102205	0.22695	0.0668156	3758.5
2018	42	0.192882	1	1	1	316.841	0.0141004	1.45707	12040183	31.5385	0	0	0	1	4	0	0.016449	0.252171	1	0.0966132	0.198393	0.05718	3829.67
2019	42	0.202431	1	1	1	316.841	0.0238728	1.72271	13552639	33.0769	0	0	0	1	4	0	0.0165746	0.194177	1	0.0918672	0.19623	0.0538517	3900.83
2020	42	0.204719	1	1	1	319.279	0.0234555	1.87661	13552639	33.0769	0	0	0	1	4	0	0.0165746	0.194177	1	0.0873906	0.189914	0.0590033	3972
2003	43	0.0493169	0	0	0	230.876	0.0478078	1.18477	1753692	3.37432	0	0	0	1	5	0	0.0270735	0.133557	0	0.149018	0.157925	0.0352197	4964
2004	43	0.0491611	0	0	0	231.647	0.0310643	1.10263	1959269	1.54464	0	0	0	1	5	0	0.0284091	0.133557	0	0.178709	0.121054	0.0328622	4982
2005	43	0.0508969	0	0	0	233.128	0.00484872	1.14326	2293408	2.02386	0	0	0	1	5	0	0.0361285	0.133557	0	0.171716	0.158423	0.0366742	5218.8
2006	43	0.0621073	0	0	0	234.592	0.00780612	1.04335	2467696	2.44378	0	0	0	1	5	0	0.0355556	0.133557	0	0.166136	0.0988208	0.0348549	10006
2007	43	0.0764371	0	0	0	235.285	0.0162935	0.89012	2608893	2.75049	0	0	0	1	5	0	0.0350333	0.124137	0	0.184923	0.149491	0.0429549	10160
2008	43	0.0766826	0	0	0	235.67	0.0155664	0.836352	3289352	5.46584	0	0	0	1	5	0	0.0351111	0.144425	0	0.157852	0.144382	0.04337	10290
2009	43	0.0828087	0	0	0	235.824	0.0193943	0.933662	3825416	5.55374	0	0	0	1	5	0	0.033713	0.135462	0	0.163583	0.116096	0.0656655	10105
2010	43	0.0869117	0	0	0	235.054	0.0246433	0.865398	4843346	7.57709	0	0	0	1	5	0	0.032535	0.133692	0	0.131542	0.110134	0.0534507	10337
2011	43	0.093889	0	0	0	234.9	0.0224288	0.83482	5228693	9.07422	0	0	0	1	5	0	0.0337516	0.129889	0	0.14804	0.109091	0.0523641	10548
2012	43	0.105001	0	0	0	232.73	0.0260292	0.850462	6203010	9.59629	0	0	0	1	5	0	0.033913	0.138676	0	0.169532	0.109174	0.050604	10673.9
2013	43	0.106632	0	0	0	232.499	0.0333534	0.889564	7002127	10.5995	0	0	0	1	5	0	0.0315603	0.134215	0	0.131255	0.120175	0.0563836	10765
2014	43	0.108926	0	0	0	232.576	0.0395883	1.18163	7905599	11.5894	0	0	0	1	5	0	0.0350946	0.165416	0	0.127623	0.135224	0.0694667	11181
2015	43	0.112182	0	0	0	231.344	0.0139691	1.50469	8759332	12.6498	0	0	0	1	5	0	0.0371732	0.203756	0	0.142642	0.156617	0.07124	11375.5
2016	43	0.11288	0	0	0	231.036	0.00602892	2.08053	9695428	16	0	0	0	1	5	0	0.0407359	0.130724	0	0.152377	0.180437	0.0850568	11570
2017	43	0.120569	0	0	0	226.415	0.00130266	2.20037	10596006	18.7075	0	0	0	1	5	0	0.0386691	0.122463	0	0.162857	0.19936	0.0893747	11764.5
2018	43	0.11878	0	0	0	224.875	0.00388919	2.25941	11506562	20.8904	0	0	0	1	5	0	0.0274841	0.108952	0	0.128171	0.259136	0.082689	11959
2019	43	0.125268	0	0	0	222.565	0.00221507	2.42515	13225394	22.4913	0	0	0	1	5	0	0.0237113	0.145818	0	0.134491	0.241487	0.0830452	12153.5
2020	43	0.14054	0	0	0	183.288	0.00213856	2.76749	13225394	22.4913	0	0	0	1	5	0	0.0237113	0.145818	0	0.138768	0.240167	0.0880308	12348
2003	44	0.058526	0	0	0	170.821	0.0213317	1.78355	1686967	2.43629	0	0	0	1	5	0	0.0272941	0.382476	0	0.188795	0.169054	0.0331421	5633
2004	44	0.0591278	0	0	0	170.973	0.0131857	1.65177	1927987	2.76033	0	0	0	1	5	0	0.0284404	0.382476	0	0.191105	0.1244	0.0319551	5615
2005	44	0.060857	0	0	0	171.938	0.00225515	1.36382	2189222	2.74485	0	0	0	1	5	0	0.0215208	0.382476	0	0.179626	0.0895351	0.0345518	5685.4
2006	44	0.0618852	0	0	0	172.648	0.00782672	1.36683	2478292	2.85093	0	0	0	1	5	0	0.0260512	0.382476	0	0.16637	0.145971	0.0409014	13348
2007	44	0.0651662	0	0	0	172.699	0.00939614	1.2004	2861185	2.9654	0	0	0	1	5	0	0.0262552	0.402964	0	0.175134	0.272735	0.0486854	13396
2008	44	0.0683601	0	0	0	173.054	0.00780643	1.10702	3706948	5.21561	0	0	0	1	5	0	0.0265082	0.385515	0	0.163751	0.229236	0.0530637	13705
2009	44	0.0718759	0	0	0	173.926	0.00966714	1.11861	4219718	5.73363	0	0	0	1	5	0	0.0256188	0.319486	0	0.128811	0.211218	0.0998925	13435
2010	44	0.0745317	0	0	0	172.2	0.0113845	1.07486	4347987	7.02571	0	0	0	1	5	0	0.0254167	0.371038	0	0.140468	0.189587	0.0610593	13837
2011	44	0.0837331	0	0	0	173.114	0.0113356	1.07805	6130592	8.63155	0	0	0	1	5	0	0.0256798	0.454952	0	0.142079	0.205015	0.0765541	14062.3
2012	44	0.0949611	0	0	0	172.622	0.0124127	1.10798	7333163	9.98238	0	0	0	1	5	0	0.0242718	0.58003	0	0.170471	0.177364	0.0638486	14069.9
2013	44	0.0966242	0	0	0	172.353	0.012981	1.15433	8389787	10.6038	0	0	0	1	5	0	0.0269737	0.585609	0	0.143063	0.176126	0.0675496	14368
2014	44	0.102698	0	0	0	172.911	0.0154769	1.25391	9178366	11.744	0	0	0	1	5	0	0.0280806	0.549519	0	0.137662	0.185913	0.0876387	14818
2015	44	0.107644	0	0	0	173.063	0.0010107	1.60803	10325372	13.2004	0	0	0	1	5	0	0.0329959	0.683855	0	0.159841	0.240506	0.0968911	15390.5
2016	44	0.112644	0	0	0	173.114	0.0012395	2.1882	11704860	15.8358	0	0	0	1	5	0	0.0254725	0.673785	0	0.152652	0.231034	0.0960973	15963
2017	44	0.114456	0	0	0	170.576	0.0057913	2.22671	12903424	18.1548	0	0	1	1	5	0	0.0255522	0.647417	0	0.160019	0.243955	0.102651	16535.5
2018	44	0.121923	0	0	0	170.576	0.0046847	2.21813	14443005	20.2381	0	0	1	1	5	0	0.0260989	0.727529	0	0.149832	0.23234	0.085687	17108
2019	44	0.124509	0	0	0	170.068	0.00794841	2.36757	16195728	22.0896	0	0	1	1	5	0	0.0264219	0.756753	0	0.15053	0.210691	0.0845457	17680.5
2020	44	0.141439	0	0	0	145.7	0.00765021	2.58533	16195728	22.0896	0	0	1	1	5	0	0.0264219	0.756753	0	0.152784	0.216371	0.0862175	18253
2003	45	0.0524789	0	0	0	260.586	0.0158451	1.15897	2088697	3.98574	0	0	0	1	5	0	0.0190792	0.156142	0	0.139974	0.154221	0.0286048	3163
2004	45	0.0525971	0	0	0	262.026	0.00614787	1.10565	2403164	4.00407	0	0	0	1	5	0	0.0221654	0.156142	0	0.150303	0.125949	0.0232713	3143
2005	45	0.0569947	0	0	0	262.794	0.00661847	1.26386	2817409	4.58897	0	0	0	1	5	0	0.0221643	0.156142	0	0.123846	0.153437	0.0296565	3334.5
2006	45	0.0605555	0	0	0	264.714	0.00233582	1.37022	3156371	3.08306	0	0	0	1	5	0	0.0222793	0.156142	0	0.102048	0.324807	0.0293338	5780
2007	45	0.0622668	0	0	0	267.595	0.0046459	1.16637	3189500	4.37747	0	0	0	1	5	0	0.023246	0.145293	0	0.141367	0.28693	0.0499278	5986
2008	45	0.061291	0	0	0	269.227	0.00789592	1.26016	3956747	6.56562	0	0	0	1	5	0	0.0235647	0.144663	0	0.154171	0.226092	0.0504221	6501
2009	45	0.0659503	0	0	0	271.051	0.0114166	1.54656	4623897	6.97839	0	0	0	1	5	0	0.0226347	0.132226	0	0.13031	0.240879	0.0828507	6362
2010	45	0.0724954	0	0	0	270.571	0.028385	1.54312	5056587	8.26451	0	0	0	1	5	0	0.0251878	0.159662	0	0.128815	0.203978	0.0645827	6529
2011	45	0.0779771	0	0	0	270.091	0.044153	1.44012	6101069	9.80078	0	0	0	1	5	0	0.0265527	0.192332	0	0.119687	0.185355	0.0553047	6708.2
2012	45	0.0869741	0	0	0	268.843	0.046511	1.47935	7120633	11.4286	0	0	0	1	5	0	0.0343137	0.199537	0	0.172703	0.170962	0.0543629	6920
2013	45	0.112536	0	0	0	268.773	0.0515364	1.55566	7952000	12.8617	0	0	0	1	5	0	0.0286765	0.208531	0	0.153064	0.194689	0.0606006	7505.4
2014	45	0.116466	0	0	0	269.541	0.0475078	1.80653	8849623	14.2501	0	0	0	1	5	0	0.0279667	0.214578	0	0.151732	0.233073	0.0747059	8453
2015	45	0.112606	0	0	0	268.965	0.00145296	1.95336	9717047	16.0657	0	0	0	1	5	0	0.0318548	0.246659	0	0.170784	0.24414	0.0783641	9346
2016	45	0.117788	0	0	0	268.869	0.00033042	2.42835	10180400	19.6429	0	0	0	1	5	0	0.0359613	0.204716	0	0.162787	0.239722	0.0777411	9372.1
2017	45	0.107707	0	0	0	265.937	0.00365382	2.34407	11334463	21.2996	0	0	0	1	5	0	0.0312655	0.312563	0	0.161423	0.267834	0.0818545	9587.1
2018	45	0.113372	0	0	0	264.977	0.00274455	2.41569	13748105	24.2754	0	0	0	1	5	0	0.0305303	0.38923	0	0.127761	0.253063	0.0827696	9576.7
2019	45	0.123865	0	0	0	264.977	0.00247474	2.8375	16233063	25.7246	0	0	0	1	5	0	0.0230415	0.572298	0	0.141634	0.236866	0.0822496	9708.8
2020	45	0.136958	0	0	0	233.295	0.00259407	3.05354	16233063	25.7246	0	0	0	1	5	0	0.0230415	0.572298	0	0.144475	0.251523	0.0887492	10029
2003	46	0.0758489	0	0	1	349.132	0.0464569	1.20714	8313564	1.47641	0	0	0	2	2	1	0.046057	0.118931	1	0.145377	0.184144	0.038386	6820
2004	46	0.0776515	0	0	1	351.952	0.048634	1.19515	9651543	4.60579	0	0	0	2	2	1	0.0500556	0.118931	1	0.135467	0.184144	0.0374062	6994
2005	46	0.0829564	0	0	1	355.598	0.0571307	1.19611	10593043	4.4831	0	0	0	2	2	1	0.0548666	0.118931	1	0.134427	0.184144	0.0394699	7210
2006	46	0.0860665	0	0	1	359.389	0.0644331	1.34182	11745969	13.2828	0	0	0	2	2	1	0.059535	0.118931	1	0.133822	0.184144	0.0407316	18382
2007	46	0.0922972	0	0	1	362.646	0.0614363	1.22219	12020796	19.5174	0	0	0	2	2	1	0.059844	0.137715	1	0.178838	0.184144	0.055895	18508
2008	46	0.100035	0	0	1	365.22	0.0551824	1.18056	15073851	21.6877	0	0	0	2	2	1	0.0654057	0.121432	1	0.170236	0.172511	0.0622821	19087
2009	46	0.109723	0	0	1	367.162	0.0152279	1.51261	18341564	32.7297	0	0	0	2	2	1	0.0662177	0.10686	1	0.157452	0.153768	0.0767842	20047
2010	46	0.124196	1	0	1	368.327	0.0142097	1.4977	45574427	7.64264	0	0	0	2	2	1	0.0664799	0.108741	1	0.151269	0.13443	0.0672774	20500
2011	46	0.130165	1	1	1	369.734	0.0124804	1.39099	23377846	12.7177	0	1	0	2	2	1	0.0680358	0.114624	1	0.139111	0.132721	0.0655717	20842
2012	46	0.143362	1	1	1	367.356	0.0521578	1.47607	27673822	15.4578	0	1	0	2	2	1	0.0692	0.119143	1	0.185068	0.110115	0.0715582	21665.8
2013	46	0.146675	1	1	1	365.317	0.05496	1.56067	31071578	16.0755	0	1	0	2	2	1	0.0628368	0.0834697	1	0.152015	0.114361	0.0733405	21905
2014	46	0.160423	1	1	1	366.417	0.0575244	1.63285	33801096	17.8903	0	1	0	2	2	1	0.0605487	0.0733268	1	0.126658	0.112863	0.0742878	22484
2015	46	0.169263	1	1	1	366.029	0.0586254	1.78093	37927800	14.0621	0	1	0	2	2	1	0.0626686	0.0677366	1	0.139439	0.142857	0.0811518	22824
2016	46	0.178696	1	1	1	365.64	0.0721038	1.84325	42180932	13.2802	0	1	0	2	2	1	0.0635526	0.0550524	1	0.139654	0.142857	0.0877309	23613
2017	46	0.181912	1	1	1	363.698	0.0373126	1.72124	45669938	23.765	0	1	0	2	2	1	0.0645779	0.0403719	1	0.136689	0.125	0.0781147	24062
2018	46	0.19513	1	1	1	364.669	0.00252128	1.59924	49932387	26.2317	0	1	0	2	2	1	0.0659573	0.0552819	1	0.142305	0.134831	0.0816288	24135
2019	46	0.215232	1	1	1	366.126	0	2.13375	58890932	26.2317	0	1	0	2	2	1	0.070263	0.138404	1	0.150227	0.144445	0.0795428	24344
2020	46	0.209372	1	1	1	440.42	0	2.13252	58890932	26.2317	0	1	0	2	2	1	0.070263	0.138404	1	0.140474	0.131313	0.0837117	27790
2003	47	0.0615824	0	0	1	159.145	0.00830315	0.862129	3924420	0.510658	0	0	0	2	3	0	0.0183353	0.0800628	1	0.175698	0.21858	0.04884	8058
2004	47	0.0756763	0	0	1	158.223	0.00781099	0.835396	4460401	7.23645	0	0	0	2	3	0	0.0194373	0.0800628	1	0.14399	0.21858	0.0405222	8658
2005	47	0.0784495	0	0	1	158.333	0.00919872	1.10355	5312417	8.52375	0	0	0	2	3	0	0.0216901	0.0800628	1	0.140411	0.21858	0.0416796	8756
2006	47	0.0781526	0	0	1	158.702	0.0275436	1.09697	5844098	9.14217	0	0	0	2	3	0	0.0213184	0.0800628	1	0.153483	0.21858	0.0484085	14594
2007	47	0.0877818	0	0	1	159.55	0.0217699	0.838634	6041957	5.66936	0	0	0	2	3	0	0.0208272	0.0752225	1	0.224363	0.21858	0.0631772	14618
2008	47	0.0931872	0	0	1	161.615	0.0171574	0.761949	7238876	6.78376	0	0	0	2	3	0	0.0197015	0.0690159	1	0.202057	0.21624	0.06319	14775
2009	47	0.0952008	0	0	1	161.248	0.0169355	0.787217	8143372	8.69502	0	0	0	2	3	0	0.0208522	0.0552223	1	0.195785	0.21646	0.112494	14426
2010	47	0.107193	0	0	1	159.994	0.0164501	0.741377	7154018	8.7788	0	0	0	2	3	0	0.0222556	0.048202	1	0.154722	0.200618	0.0867981	14479
2011	47	0.117534	0	0	1	159.736	0.0179336	0.673881	9769124	12.3866	0	0	0	2	3	0	0.0226563	0.0343377	1	0.161414	0.174737	0.0907956	14631
2012	47	0.128992	0	0	1	158.814	0.0183754	0.705449	11419667	14.3918	0	0	1	2	3	0	0.0232737	0.037804	1	0.191992	0.17496	0.0918679	14673.6
2013	47	0.126202	0	0	1	157.728	0.0192821	0.754683	12762400	15.6141	0	0	1	2	3	0	0.0293454	0.0729675	1	0.15993	0.170156	0.0830527	14713
2014	47	0.134072	0	0	1	154.343	0.0241632	0.914653	14130496	16.8342	0	0	1	2	3	0	0.0303241	0.0815397	1	0.149739	0.171506	0.0975012	14758
2015	47	0.14183	0	0	1	153.802	0.0272712	1.03117	15825757	17.1281	0	0	1	2	3	0	0.0317341	0.0770939	1	0.153436	0.191556	0.104532	14768
2016	47	0.150795	0	0	1	152.286	0.031245	1.09166	17223407	16.8246	0	0	1	2	3	0	0.0302332	0.0640387	1	0.157656	0.208349	0.112584	15193
2017	47	0.14957	0	0	1	149.76	0.0157595	1.1521	18454418	19.5181	0	0	1	2	3	0	0.0306205	0.0213741	1	0.145248	0.245084	0.100603	15289
2018	47	0.163052	0	0	1	149.399	0.00027395	1.21255	19994033	24.3961	0	1	1	2	3	0	0.0307197	0.0204584	1	0.152869	0.243902	0.0990898	15398
2019	47	0.155774	1	0	1	148.677	0.00175846	2.03849	22408800	24.3961	0	1	1	2	3	0	0.0325815	0.0785167	1	0.124737	0.261905	0.095664	15416
2020	47	0.171038	1	1	1	130.634	0.00171517	2.27498	22408800	24.3961	0	1	1	2	3	0	0.0325815	0.0785167	1	0.128414	0.311111	0.0724536	15394
2003	48	0.0403854	0	0	0	232.031	0.00103057	0.828526	1567337	2.98387	0	0	0	2	5	0	0.034552	0.380866	0	0.227244	0.279712	0.0496216	3561
2004	48	0.0405859	0	0	0	232.741	0.00088275	0.831848	1965668	4.36375	0	0	0	2	5	0	0.0373198	0.380866	0	0.203616	0.279712	0.0429671	3827
2005	48	0.0418329	0	0	0	235.724	0.00445619	0.816493	2240269	4.33534	0	0	0	2	5	0	0.0424618	0.380866	0	0.185031	0.279712	0.0428859	4141
2006	48	0.0431499	0	0	0	235.298	0.0101575	0.818307	2492807	3.49028	0	0	0	2	5	0	0.0419717	0.380866	0	0.168643	0.279712	0.0512565	7951
2007	48	0.045278	0	0	0	237.855	0.00830241	0.679277	2524046	3.79803	0	0	0	2	5	0	0.0456576	0.371724	0	0.185355	0.279712	0.0605951	8042
2008	48	0.05306	0	0	0	239.773	0.00636244	0.682067	3125627	3.67826	0	0	0	2	5	0	0.0417715	0.384738	0	0.203133	0.259452	0.0651408	8185
2009	48	0.0572098	0	0	0	240.838	0.00614027	0.72049	3520043	5.06066	0	0	0	2	5	0	0.0440191	0.313094	0	0.189457	0.247426	0.0809858	8468
2010	48	0.0796326	0	0	0	241.903	0.00581816	0.697438	3645759	6.93547	0	0	0	2	5	0	0.0406812	0.343788	0	0.181142	0.200425	0.0850255	8741
2011	48	0.0817599	0	0	0	242.259	0.0111563	0.647145	4563950	8.03556	0	0	0	2	5	0	0.0373563	0.33526	0	0.172821	0.196946	0.0951493	8793
2012	48	0.0862828	0	0	0	238.849	0.00452523	0.656324	5375970	9.81267	0	0	0	2	5	0	0.0419512	0.346665	0	0.202409	0.162333	0.0909541	8896.3
2013	48	0.090778	0	0	0	233.239	0.0136621	0.689844	6121568	10.0487	1	0	0	2	5	0	0.0504587	0.407179	0	0.190685	0.175613	0.0936161	9000
2014	48	0.108005	0	0	0	233.026	0.0154327	0.764989	6970094	11.5818	1	0	0	2	5	0	0.0486685	0.439346	0	0.175184	0.199653	0.109766	9106
2015	48	0.100406	0	0	0	226.95	0.013131	0.86312	7885183	11.0294	1	0	0	2	5	0	0.0524987	0.404034	0	0.180308	0.212444	0.108007	9298
2016	48	0.110562	0	0	0	225.282	0.0158674	1.04033	8898453	13.2716	1	0	0	2	5	0	0.0545738	0.380788	0	0.164477	0.196285	0.0958381	10453
2017	48	0.108628	0	0	0	222.5	0.00843021	1.27539	9962598	16.25	1	0	0	2	5	0	0.052459	0.272522	0	0.136427	0.197051	0.0893237	10305
2018	48	0.126451	0	0	0	221.805	0.00099297	1.51045	10752973	18.4953	1	0	0	2	5	0	0.0428397	0.392186	0	0.128154	0.22075	0.0917817	10843
2019	48	0.127166	0	0	0	221.11	0	20.1002	12374653	19.8113	1	0	0	2	5	0	0.0395034	0.743119	0	0.113763	0.218887	0.0886588	7450
2020	48	0.14835	0	0	0	125.852	0	3.40195	12374653	19.8113	1	0	0	2	5	0	0.0395034	0.743119	0	0.112919	0.226359	0.0907891	7685
2003	49	0.0585323	0	0	0	241.681	0.00456393	1.08595	649835	0.383575	0	0	0	2	5	0	0.0211397	0.143948	0	0.166942	0.233696	0.0289608	1658
2004	49	0.0573627	0	0	0	241.292	0.00550906	1.11203	831939	1.05871	0	0	0	2	5	0	0.021316	0.143948	0	0.126162	0.233696	0.0231189	1865
2005	49	0.0578068	0	0	0	240.125	0.00423688	0.994893	988364	1.81224	0	0	0	2	5	0	0.0222222	0.143948	0	0.130224	0.233696	0.0276707	2702
2006	49	0.0599888	0	0	0	239.735	0.0056533	0.884807	1068901	2.03304	0	0	0	2	5	0	0.0231092	0.143948	0	0.171489	0.233696	0.0379994	3809
2007	49	0.0668798	0	0	0	240.125	0.0166972	0.718293	1085949	2.99838	0	0	0	2	5	0	0.0228758	0.13197	0	0.20156	0.233696	0.0566602	3879
2008	49	0.0721181	0	0	0	239.93	0.0257382	0.638451	1273679	4.07267	0	0	0	2	5	0	0.0263158	0.108523	0	0.175342	0.184886	0.054011	3987
2009	49	0.0930321	0	0	0	240.903	0.0219693	0.643013	1531123	5.12318	0	0	0	2	5	0	0.024581	0.0907546	0	0.162732	0.235207	0.115657	4070
2010	49	0.0995336	0	0	0	240.856	0.0331755	0.63198	1712603	7.35977	0	0	0	2	5	0	0.0249151	0.0956872	0	0.142676	0.213404	0.0648532	4137
2011	49	0.113166	0	0	0	238.327	0.0204517	0.592908	2024318	12.372	0	0	0	2	5	0	0.030837	0.107945	0	0.166064	0.211682	0.0803434	4205
2012	49	0.122466	0	0	0	237.354	0.0137803	0.543895	2409527	11.4754	0	0	0	2	5	0	0.0318681	0.108578	0	0.198796	0.18904	0.0762605	4236.9
2013	49	0.126557	0	0	0	237.16	0.0221091	0.53074	2737372	12.3052	1	0	0	2	5	0	0.0240876	0.0573212	0	0.172489	0.18549	0.0821379	4180
2014	49	0.129522	0	0	0	236.965	0.0234336	0.582535	3050706	13.9573	1	0	0	2	5	0	0.0245776	0.0620378	0	0.151636	0.237402	0.0841207	4559.77
2015	49	0.135154	0	0	0	235.019	0.0252859	0.63052	3386635	14.9007	1	0	0	2	5	0	0.0258824	0.0664133	0	0.157427	0.248131	0.0930136	4576.52
2016	49	0.139519	0	0	0	233.463	0.0281728	0.649592	3836571	14.1667	1	0	0	2	5	0	0.0267506	0.0578876	0	0.164713	0.227281	0.0885827	4915
2017	49	0.133757	0	0	0	229.572	0.0141966	0.773461	4129556	16.1017	1	0	0	2	5	0	0.0242608	0.0212061	0	0.143935	0.215783	0.0843483	4944.85
2018	49	0.138552	0	0	0	227.626	0.00022037	0.897329	4532714	19.6581	1	0	0	2	5	0	0.0337079	0.0635656	0	0.139663	0.247685	0.0930558	4957
2019	49	0.146838	0	0	0	227.626	0.00054851	1.52483	5134219	19.6581	1	0	0	2	5	0	0.0411899	0.111471	0	0.130189	0.234349	0.0893346	4977
2020	49	0.163159	0	0	0	194.553	0.00052309	1.68337	5134219	19.6581	1	0	0	2	5	0	0.0411899	0.111471	0	0.123723	0.270183	0.0841821	5183
2003	50	0.0635634	0	0	0	148.865	0.00494798	1.07581	1607659	3.09739	0	0	0	2	5	0	0.0252927	0.119589	0	0.16171	0.219282	0.046175	4010
2004	50	0.0701154	0	0	0	148.996	0.00432461	1.07874	1782409	4.697	0	0	0	2	5	0	0.0235351	0.119589	0	0.14793	0.219282	0.0373565	4891
2005	50	0.0666849	0	0	0	148.931	0.00666179	1.15406	2065664	7.07243	0	0	0	2	5	0	0.030491	0.119589	0	0.128067	0.219282	0.142587	5216
2006	50	0.0631803	0	0	0	149.325	0.00939024	1.08048	2292726	5.46496	0	0	0	2	5	0	0.0292286	0.119589	0	0.142096	0.219282	0.0402483	5666
2007	50	0.0683602	0	0	0	149.325	0.00717765	0.905731	2297979	7.27193	0	0	0	2	5	0	0.0313879	0.119345	0	0.206836	0.219282	0.0501287	5871
2008	50	0.0735409	0	0	0	149.852	0.0134764	0.866471	2861891	4.39174	0	0	0	2	5	0	0.02997	0.109341	0	0.171813	0.226014	0.0527559	6118
2009	50	0.0874991	0	0	0	149.26	0.0184331	0.921023	3445971	5.58607	0	0	0	2	5	0	0.0321608	0.118377	0	0.170737	0.218181	0.0781119	6171
2010	50	0.0912702	0	0	0	144.862	0.0193774	0.895388	3416770	8.55223	0	0	0	2	5	0	0.0317061	0.0960494	0	0.133243	0.174112	0.059435	6292
2011	50	0.0982173	0	0	0	144.798	0.0208201	0.817198	4230401	10.7582	0	0	0	2	5	0	0.0319048	0.0963819	0	0.138686	0.167184	0.0712986	6427
2012	50	0.114118	0	0	0	143.901	0.0209817	0.8338	4988776	13.3571	0	0	0	2	5	0	0.0390698	0.0963126	0	0.177976	0.13876	0.0669822	6515
2013	50	0.11799	0	0	0	142.427	0.0209882	0.813157	5601101	13.9451	0	0	0	2	5	0	0.0305369	0.102275	0	0.144998	0.141126	0.077056	6583
2014	50	0.113549	0	0	0	142.326	0.00494167	0.903277	6372275	14.8515	0	0	0	2	5	0	0.0296961	0.0867417	0	0.140135	0.160011	0.0687205	6887.5
2015	50	0.13211	0	0	0	141.622	0.0268026	1.03907	7212460	15.8299	1	0	0	2	5	0	0.0299252	0.0900419	0	0.151134	0.173428	0.0779204	7100
2016	50	0.136025	0	0	0	140.917	0.0329052	1.35017	8059296	14.5455	1	0	0	2	5	0	0.0291333	0.0858401	0	0.139728	0.167225	0.0755269	7496
2017	50	0.130552	0	0	0	138.996	0.0199835	1.4403	8719306	17.9723	1	0	0	2	5	0	0.039185	0.0687152	0	0.136874	0.197144	0.0810292	7498
2018	50	0.133729	0	0	0	138.355	0.00706186	1.53044	9502783	22.6852	1	0	0	2	5	0	0.0409357	0.072835	0	0.12231	0.232206	0.0838632	7564
2019	50	0.128661	0	0	0	137.715	0	1.8696	10624117	24.186	1	0	0	2	5	0	0.0377155	0.122748	0	0.117456	0.217139	0.0778756	7684
2020	50	0.188903	0	0	0	83.2693	0	2.12194	10624117	24.186	0	0	0	2	5	0	0.0377155	0.122748	0	0.134778	0.249067	0.0831425	7686
2003	51	0.0512219	0	0	0	76.0652	0.00440754	1.1814	1119696	0.519023	0	0	0	2	3	0	0.0148827	0.0601481	0	0.143155	0.239875	0.0349028	5106
2004	51	0.0535404	0	0	0	74.7498	0.00681493	1.49463	1219688	1.55119	0	0	0	2	3	0	0.0136908	0.0601481	0	0.11808	0.239875	0.0349028	5181
2005	51	0.0707283	0	0	0	74.521	0.00630398	1.13185	1428477	7.19394	0	0	0	2	3	0	0.0293542	0.0601481	0	0.11691	0.239875	0.0272829	5349
2006	51	0.0829851	0	0	0	74.3494	0.00998653	1.10616	1595360	3.99231	0	0	0	2	3	0	0.0190007	0.0601481	0	0.130947	0.239875	0.0309634	6414
2007	51	0.0863054	0	0	0	74.2923	0.0232585	0.938924	1612998	4.75704	0	0	0	2	3	0	0.0236769	0.080647	0	0.170893	0.239875	0.0503629	6408
2008	51	0.0912123	0	0	0	74.1779	0.0217037	0.899791	1925200	6.42436	0	0	0	2	3	0	0.0204778	0.0839777	0	0.152523	0.233813	0.0504318	6389
2009	51	0.101694	0	0	0	74.1779	0.0117031	0.931646	2276687	8.97463	0	0	0	2	3	0	0.0810976	0.10097	0	0.150166	0.261102	0.0696385	6345
2010	51	0.101715	0	0	0	73.6059	0.0210618	0.859971	2435940	11.655	0	0	0	2	3	0	0.0802326	0.128828	0	0.117106	0.196627	0.07647	6375
2011	51	0.11115	0	0	0	73.4916	0.0186654	0.815524	2864770	11.8132	0	0	0	2	3	0	0.0849401	0.153767	0	0.116343	0.171475	0.0702646	6510
2012	51	0.126868	0	0	0	73.1484	0.00821972	0.764127	3272192	14.0735	0	0	0	2	3	0	0.0238095	0.0502375	0	0.172752	0.165233	0.0669336	6531.6
2013	51	0.128336	0	0	0	72.6909	0.0192467	0.801767	3577964	14.1621	0	0	0	2	3	0	0.0226316	0.0562874	0	0.163738	0.178886	0.0622936	6413.8
2014	51	0.134545	0	0	0	72.1508	0.0218044	0.844748	3961639	15.8353	0	0	0	2	3	0	0.0229383	0.0703509	0	0.149363	0.181961	0.0696643	6672
2015	51	0.138004	0	0	0	71.6367	0.0250048	0.930009	4159864	15.949	0	0	0	2	3	0	0.0246775	0.064446	0	0.131559	0.196756	0.0739694	6753
2016	51	0.150988	0	0	0	69.6944	0.0284736	1.26008	4475110	16.3934	0	0	0	2	3	0	0.0252644	0.0694402	0	0.124711	0.191977	0.0865844	6851
2017	51	0.148161	0	0	0	68.5518	0.0142453	1.184	5134967	20	0	0	0	2	3	0	0.025195	0.0418166	0	0.115806	0.216351	0.0725579	6835
2018	51	0.154713	0	0	0	67.4093	1.7e-05	1.10793	5222504	23.7288	0	0	0	2	3	0	0.0303658	0.0846233	0	0.102036	0.252408	0.0671353	6910
2019	51	0.154836	0	0	0	66.838	0	1.57196	5703100	23.7288	0	0	0	2	3	0	0.0252525	0.0047481	0	0.106148	0.238959	0.0659495	6943
2020	51	0.191075	0	0	0	54.2702	0	1.74589	5703100	23.7288	0	0	0	2	3	0	0.0252525	0.0047481	0	0.109816	0.258985	0.070101	6942
2003	52	0.0353042	0	0	0	132.48	0.00456246	0.577534	1008980	0.385183	0	0	0	2	5	0	0.0221419	0.145394	0	0.213479	0.158872	0.0347911	4683
2004	52	0.035839	0	0	0	133.144	0.00298836	0.517466	1125885	1.85812	0	0	0	2	5	0	0.0200983	0.145394	0	0.201858	0.158872	0.0347911	4797
2005	52	0.0384029	0	0	0	131.579	0.0153682	0.527058	1360257	2.95002	0	0	0	2	5	0	0.0232789	0.145394	0	0.180907	0.158872	0.0327526	5184
2006	52	0.0414218	0	0	0	131.911	0.0115417	0.518091	1591126	3.37703	0	0	0	2	5	0	0.0209728	0.145394	0	0.163355	0.158872	0.0368545	11128
2007	52	0.0485281	0	0	0	133.381	0.00939249	0.45244	1768415	1.93313	0	0	0	2	5	0	0.0203046	0.0829569	0	0.215317	0.158872	0.0515909	11248
2008	52	0.0641344	0	0	0	135.183	0.00783598	0.418153	2260569	2.17468	0	0	0	2	5	0	0.0182979	0.0785616	0	0.190967	0.129887	0.0557197	11286
2009	52	0.067378	0	0	0	136.7	0.0081813	0.450104	2629776	3.60735	0	0	0	2	5	0	0.0203827	0.0401007	0	0.185577	0.147479	0.0656745	11340
2010	52	0.0768677	0	0	0	137.553	0.00778325	0.437028	2819780	5.86005	0	0	0	2	5	0	0.0241973	0.0700038	0	0.16026	0.134071	0.073192	11859
2011	52	0.0873833	0	0	0	138.502	0.0084498	0.406568	3359695	6.35409	0	0	0	2	5	0	0.024714	0.0877694	0	0.162494	0.140157	0.0837092	11885
2012	52	0.1002	0	0	0	137.411	0.00945723	0.408537	4059023	7.93651	0	0	0	2	5	0	0.0291667	0.0900949	0	0.204299	0.115129	0.0814743	11944.9
2013	52	0.108847	0	0	0	134.187	0.0103865	0.451869	4702842	8.48057	0	0	0	2	5	0	0.0218978	0.0428048	0	0.172201	0.130721	0.0853769	12046
2014	52	0.117828	0	0	0	132.059	0.012039	0.520565	5259898	9.69479	0	0	0	2	5	0	0.0233786	0.0458947	0	0.16829	0.143891	0.0888918	12169
2015	52	0.121068	0	0	0	131.87	0.0133553	0.57141	5903139	10.4279	0	0	0	2	5	0	0.0230238	0.0502886	0	0.177799	0.152258	0.100339	12269
2016	52	0.127779	0	0	0	131.822	0.0155069	0.671469	6552275	12.2302	0	0	0	2	5	0	0.0231148	0.0404071	0	0.157247	0.131974	0.104955	12915
2017	52	0.130718	0	0	0	130.4	0.00832314	0.781992	7366003	13.8182	0	0	0	2	5	0	0.0260905	0.0221274	0	0.134452	0.131078	0.0795318	12974.9
2018	52	0.131279	0	0	0	130.4	0.00113935	0.892514	8164490	16	0	0	0	2	5	0	0.0221154	0.0298437	0	0.132	0.153904	0.0840689	13179
2019	52	0.127868	0	0	0	129.901	0	1.8996	9830966	16	0	0	0	2	5	0	0.0320619	0.54817	0	0.135888	0.151302	0.08226	13413
2020	52	0.146624	0	0	0	106.282	0	2.12925	9830966	16	0	0	0	2	5	0	0.0320619	0.54817	0	0.122058	0.160991	0.084028	13611
2003	53	0.0444752	0	0	0	78.1566	0.00022814	0.757071	687950	1.98207	0	0	0	2	5	0	0.0310345	0.14203	0	0.184591	0.215139	0.0422135	3895
2004	53	0.0472082	0	0	0	78.468	0.00061018	0.865967	901068	2.03373	0	0	0	2	5	0	0.0316973	0.14203	0	0.172223	0.215139	0.0422135	4684
2005	53	0.0483915	0	0	0	78.3065	0.0032996	0.912017	1038731	2.07455	0	0	0	2	5	0	0.0172626	0.14203	0	0.159684	0.215139	0.0419302	5357
2006	53	0.0503405	0	0	0	78.6172	0.0040396	0.832335	1102948	2.54837	0	0	0	2	5	0	0.0171233	0.14203	0	0.163227	0.215139	0.0487284	8268
2007	53	0.0688072	0	0	0	78.8114	0.00630307	0.714478	1109307	3.04515	0	0	0	2	5	0	0.0254813	0.190328	0	0.211149	0.215139	0.0671722	8445
2008	53	0.0724319	0	0	0	78.8114	0.00633303	0.716565	1407541	3.86865	0	0	0	2	5	0	0.0259155	0.162765	0	0.192709	0.199341	0.0674005	8568
2009	53	0.074649	0	0	0	78.9279	0.0125693	0.749706	1641273	5.53238	0	0	0	2	5	0	0.0239022	0.234602	0	0.164438	0.232926	0.0839623	8972
2010	53	0.0799705	0	0	0	78.6949	0.0117848	0.687357	1925832	8.02828	0	0	0	2	5	0	0.0307942	0.31993	0	0.158967	0.18147	0.0855775	9320
2011	53	0.0852072	0	0	0	78.656	0.0101801	0.645471	2174004	8.87422	0	0	0	2	5	0	0.0252058	0.299446	0	0.155232	0.167009	0.0904517	9606
2012	53	0.0972672	0	0	0	77.685	0.0104302	0.692158	2598193	11.5	0	0	0	2	5	0	0.0254808	0.190977	0	0.205667	0.14549	0.0806043	9798.2
2013	53	0.0888042	0	0	0	77.3354	0.0111672	0.727439	3050871	12.5565	0	0	0	2	5	0	0.0625	0.191382	0	0.16474	0.148699	0.0813487	9985
2014	53	0.107324	0	0	0	76.5717	0.0127201	0.837148	3446152	14.1557	0	0	0	2	5	0	0.0639185	0.197738	0	0.145611	0.165537	0.0874289	10144
2015	53	0.108798	0	0	0	76.3617	0.01416	0.928799	3839214	13.7265	0	0	0	2	5	0	0.0418873	0.194321	0	0.142264	0.17946	0.0876545	10392
2016	53	0.11634	0	0	0	74.9253	0.0166151	1.05292	4210004	12.9534	0	0	0	2	5	0	0.0414858	0.178982	0	0.134645	0.167447	0.0845082	11141
2017	53	0.106874	0	0	0	74.1488	0.00885308	1.21089	4649635	15.7068	0	0	0	2	5	0	0.048951	0.138157	0	0.11929	0.161023	0.0713927	11584
2018	53	0.124081	0	0	0	73.7606	0.00109107	1.36886	5145989	18.9474	0	0	0	2	5	0	0.0446773	0.169221	0	0.105006	0.168129	0.0711678	11902
2019	53	0.130157	0	0	0	73.3724	0.00017386	1.84084	6078081	20.1058	0	0	0	2	5	0	0.03357	0.32016	0	0.114593	0.186927	0.0773016	12470
2020	53	0.149413	0	0	0	60.1731	0.00016775	1.99649	6078081	20.1058	0	0	0	2	5	0	0.03357	0.32016	0	0.115713	0.197623	0.0791075	12840
2003	54	0.0600421	0	0	1	179.826	0.0132234	1.42439	11536951	6.73792	0	0	0	2	2	1	0.0261895	0.0922612	1	0.185682	0.10613	0.0661739	8160
2004	54	0.067304	0	0	1	182.822	0.0199475	1.34529	12612396	12.7541	0	0	0	2	2	1	0.0291331	0.0922612	1	0.166332	0.10613	0.0661739	15321
2005	54	0.0717272	0	0	1	183.689	0.0163812	1.43693	14614904	21.6762	0	0	0	2	2	1	0.0340199	0.0922612	1	0.163196	0.10613	0.0661739	15421
2006	54	0.0828539	0	0	1	184.744	0.0120753	1.45026	15638334	21.8085	0	0	0	2	2	1	0.0362416	0.0922612	1	0.171043	0.10613	0.0661739	20506
2007	54	0.0869264	0	0	1	186.044	0.0116082	1.37045	15411019	10.7497	0	0	0	2	2	1	0.0371444	0.0609016	1	0.193918	0.10613	0.0661739	18775
2008	54	0.0917179	0	0	1	186.534	0.0138847	1.38581	19167579	8.76392	0	0	0	2	2	1	0.0390485	0.0519914	1	0.183805	0.103233	0.0616333	18926
2009	54	0.0978481	0	0	1	186.855	0.0130126	1.58435	22495467	9.549	0	0	0	2	2	1	0.0390864	0.0569732	1	0.183841	0.125528	0.0873889	19053
2010	54	0.107897	0	0	1	186.93	0.0129318	1.62526	41269540	12.2346	0	1	0	2	2	1	0.0486794	0.0488455	1	0.152998	0.0942538	0.0688889	19154.5
2011	54	0.117886	0	0	1	187.175	0.0120894	1.54446	28965659	55.6011	0	1	0	2	2	1	0.0529922	0.0287793	1	0.15235	0.150981	0.0715536	19776.2
2012	54	0.130011	0	0	1	187.213	0.0263588	1.61758	33206732	16.2053	0	1	0	2	2	1	0.0517715	0.0249435	1	0.184271	0.136751	0.0665441	20426.6
2013	54	0.142135	1	0	1	187.533	0.027928	1.69187	35935628	15.6752	0	1	0	2	2	1	0.102038	0.0600229	1	0.157194	0.140845	0.0632816	24137.7
2014	54	0.149678	1	1	1	186.044	0.0313031	1.66364	37688193	16.5097	0	1	0	2	2	1	0.0582539	0.0593539	1	0.15068	0.162162	0.0708858	24819.5
2015	54	0.16311	1	1	1	181.055	0.032427	1.68462	43704197	16.9544	0	1	0	2	2	1	0.0583602	0.0656859	1	0.1511	0.182927	0.0789074	25010
2016	54	0.165257	1	1	1	181.168	0.0349178	1.60679	46718970	20.5821	0	1	0	2	2	1	0.0607362	0.0806733	1	0.139422	0.181818	0.0722299	25455.6
2017	54	0.166556	1	1	1	179.931	0.0371428	1.68008	49383730	23.3508	0	1	0	2	2	1	0.0666302	0.0578806	1	0.130192	0.208333	0.0716636	25536.8
2018	54	0.182312	1	1	1	179.365	0.0383684	1.8259	53942560	26.9958	0	1	0	2	2	1	0.0594264	0.0579444	1	0.122654	0.229167	0.0733143	25692.7
2019	54	0.184785	1	1	1	179.177	0	2.33388	62918401	25.5521	0	1	0	2	2	1	0.0783415	0.208975	1	0.108444	0.236364	0.0683899	25762.5
2020	54	0.179247	1	1	1	188.597	0	2.65227	62918401	25.5521	0	1	0	2	2	1	0.0783415	0.208975	1	0.10108	0.216667	0.0785189	25108
2003	55	0.0563062	0	0	0	127.411	0.00457143	1.02482	2809021	2.27315	0	0	0	2	4	0	0.021299	0.0114957	0	0.323947	0.154604	0.0572765	7337
2004	55	0.0606803	0	0	0	129.977	0.00446087	0.918188	2832216	3.60507	0	0	0	2	4	0	0.0219466	0.0114957	0	0.278767	0.154604	0.0572765	7803
2005	55	0.0663097	0	0	0	131.154	0.0047858	0.995	32743850	2.89048	0	0	0	2	4	0	0.0191737	0.0114957	0	0.224715	0.154604	0.0572765	7857
2006	55	0.0573443	0	0	0	133.25	0.00679823	0.983368	3514609	2.82083	0	0	0	2	4	0	0.0219855	0.0114957	0	0.211036	0.154604	0.0572765	7857
2007	55	0.257116	0	0	0	133.698	0.00710295	0.928197	3647547	3.54634	0	0	0	2	4	0	0.023129	0.0002433	0	0.226478	0.154604	0.0572765	19958
2008	55	0.25939	0	0	0	134.027	0.00686603	0.954062	4626710	4.41311	0	0	0	2	4	0	0.0239177	0.0152636	0	0.239285	0.136583	0.0595833	18874
2009	55	0.0696709	0	0	0	134.592	0.00819799	1.11105	5308983	5.37678	0	0	0	2	4	0	0.0264423	0.0207513	0	0.320754	0.185375	0.099125	18840
2010	55	0.0754006	0	0	0	133.768	0.00637156	0.996035	5404009	6.4156	0	0	0	2	4	0	0.0262092	0.0394246	0	0.294972	0.138032	0.066381	18851.1
2011	55	0.0793238	0	0	0	133.603	0.00502193	0.920863	6848154	7.49769	0	0	0	2	4	0	0.0243112	0.0434185	0	0.285201	0.170459	0.0819583	19274.8
2012	55	0.0931422	0	0	0	131.649	0.0186958	0.984675	7815817	8.04865	0	0	0	2	4	0	0.0329193	0.444952	0	0.203622	0.150279	0.0770338	19919
2013	55	0.0889067	0	0	0	131.154	0.0209142	1.05113	8790269	7.89946	1	0	0	2	4	0	0.0305882	0.0370918	0	0.175713	0.16497	0.0779296	22681.9
2014	55	0.101532	0	0	0	130.26	0.0242713	1.18639	9761616	9.76139	1	0	0	2	4	0	0.0276708	0.0345133	0	0.157413	0.184504	0.0922577	22901.5
2015	55	0.112111	0	0	0	129.365	0.0231824	1.25174	11148850	10.557	1	0	0	2	4	0	0.0270005	0.0282721	0	0.158892	0.175559	0.0886392	22931.3
2016	55	0.118558	0	0	0	128.012	0.0254562	1.29344	12267810	13.9706	1	0	0	2	4	0	0.0300133	0.0598449	0	0.0986943	0.165413	0.0855917	23048.7
2017	55	0.12063	0	0	0	125.739	0.0257446	1.39524	13362857	14.9813	1	0	0	2	4	0	0.0290331	0.0527014	0	0.141906	0.17929	0.0807789	23555.1
2018	55	0.126852	0	0	0	124.797	0.00504345	1.47346	14676132	17.7358	1	0	0	2	4	0	0.0294875	0.0582811	0	0.122061	0.244444	0.0823693	24174.2
2019	55	0.130891	0	0	0	124.091	0.00680623	2.01108	17500338	18.2163	1	0	0	2	4	0	0.0297704	0.212296	0	0.124105	0.25	0.0790629	24614.9
2020	55	0.153111	0	0	0	95.1282	0.00640455	2.15625	17500338	18.2163	1	0	0	2	4	0	0.0297704	0.212296	0	0.112231	0.264151	0.083446	24661
2003	56	0.0592598	0	0	0	86.3255	0.0038417	1.14771	1755579	1.98087	0	0	0	2	5	0	0.009887	0.0454813	0	0.275649	0.0618848	0.0388698	3054
2004	56	0.0670728	0	0	0	86.1924	0.00384721	1.14854	1942340	3.64341	0	0	0	2	5	0	0.0095541	0.0454813	0	0.272181	0.0618848	0.0388698	2832
2005	56	0.0749475	0	0	0	84.9496	0.00421523	1.35021	2279594	3.97027	0	0	0	2	5	0	0.0100764	0.0454813	0	0.258261	0.0618848	0.0388698	2835
2006	56	0.0729473	0	0	0	84.6833	0.00389442	1.27294	2394920	4.20692	0	0	0	2	5	0	0.0108488	0.0454813	0	0.225376	0.0618848	0.0388698	6121
2007	56	0.079548	0	0	0	84.8165	0.00521785	1.19968	2451874	4.70335	0	0	0	2	5	0	0.0097348	0.042565	0	0.280972	0.0618848	0.0388698	6121
2008	56	0.0842078	0	0	0	84.6833	0.00500191	1.28312	3149012	5.66211	0	0	0	2	5	0	0.0103313	0.0253703	0	0.275765	0.22912	0.0481545	5085
2009	56	0.0881057	0	0	0	84.6389	0.00468183	1.36554	3580792	6.19596	0	0	0	2	5	0	0.0183321	0.0031496	0	0.226447	0.227405	0.0923831	5095
2010	56	0.0924602	0	0	0	83.9732	0.0107491	1.32713	2249774	8.56237	0	0	0	2	5	0	0.0166305	0.0010004	0	0.230703	0.157637	0.0618261	5335.71
2011	56	0.105927	0	0	0	83.84	0.0106834	1.25179	4500000	8.72419	0	0	0	2	5	0	0.0149199	0.0033683	0	0.238186	0.201675	0.0748	5285.2
2012	56	0.116777	0	0	0	82.5085	0.0109483	1.26626	5015181	10.7585	0	0	0	2	5	0	0.0153285	0.0102026	0	0.291798	0.142065	0.0546492	5705
2013	56	0.113888	0	0	0	82.8192	0.0109564	1.39656	5613440	12.3258	0	0	0	2	5	0	0.0184211	0.232813	0	0.195242	0.189195	0.0629758	9152.53
2014	56	0.116895	0	0	0	81.4877	0.0120235	1.65831	6272591	13.6166	0	0	0	2	5	0	0.0224124	0.0718442	0	0.180227	0.214561	0.0705729	9272.89
2015	56	0.125535	0	0	0	80.6444	0.0169903	1.81839	6871849	12.1079	0	0	0	2	5	0	0.0240453	0.0256322	0	0.20089	0.19279	0.074142	9312.38
2016	56	0.135117	0	0	0	80.3338	0.0190194	1.99231	7512790	12.1547	0	0	0	2	5	0	0.0194024	0.0424178	0	0.123647	0.178957	0.0633612	9308.69
2017	56	0.137801	0	0	0	77.6708	0.0203319	2.07313	7976597	14.8571	0	0	0	2	5	0	0.014863	0.0168921	0	0.0992886	0.240649	0.0674589	9325.6
2018	56	0.139979	0	0	0	76.7831	0.0204267	2.08678	8438940	68.2081	0	0	0	2	5	0	0.0176715	0.0255437	0	0.0992837	0.296075	0.0738088	9330.9
2019	56	0.147602	0	0	0	74.7854	6.249e-05	2.15938	9302068	71.5976	0	0	0	2	5	0	0.0225464	0.321254	0	0.104395	0.302271	0.0802571	9400.4
2020	56	0.159519	0	0	0	65.935	6.031e-05	2.35324	9302068	71.5976	0	0	0	2	5	0	0.0225464	0.321254	0	0.082587	0.268331	0.0786664	9469.9
2003	57	0.0572749	0	0	0	75.5052	0.00011286	1.36907	1040597	2.90307	0	0	0	2	5	0	0.0055688	0.0230639	0	0.212595	0.114886	0.0641891	1093
2004	57	0.0597917	0	0	0	74.959	0.00043406	1.27914	1103702	3.92559	0	0	0	2	5	0	0.0055147	0.0230639	0	0.217491	0.114886	0.0641891	1983
2005	57	0.0697655	0	0	0	75.0273	0.00122811	1.32356	1189716	5.40473	0	0	0	2	5	0	0.0050336	0.0230639	0	0.196422	0.114886	0.0641891	2218
2006	57	0.0727912	0	0	0	74.6177	0.00126321	1.24416	1283663	3.95462	0	0	0	2	5	0	0.0055289	0.0230639	0	0.174648	0.114886	0.0641891	2453
2007	57	0.0788029	0	0	0	74.6177	0.00304513	1.13948	1301222	5.16661	0	0	0	2	5	0	0.0055287	0.0318381	0	0.202915	0.114886	0.0641891	2458
2008	57	0.0864598	0	0	0	74.686	0.00381678	1.19048	1627050	5.95814	0	0	0	2	5	0	0.0078329	0.026841	0	0.229046	0.119019	0.0522362	2463
2009	57	0.0910212	0	0	0	74.686	0.0331464	1.43513	2037078	6.52916	0	0	0	2	5	0	0.0079245	0.0258358	0	0.178919	0.274192	0.0640344	2464
2010	57	0.0985189	0	0	0	74.4253	0	1.29845	2266796	7.61283	0	0	0	2	5	0	0.0084975	0.0125008	0	0.158168	0.100529	0.0746941	2462.11
2011	57	0.106291	0	0	0	74.2206	0.00915614	1.22372	2711683	9.55496	0	0	0	2	5	0	0.0080214	0.0135396	0	0.158773	0.110546	0.102416	2481.5
2012	57	0.120239	0	0	0	74.0261	0.00916463	1.18715	3015075	11.9816	0	0	0	2	5	0	0.0081081	0.0102969	0	0.183338	0.122754	0.0591411	2496.2
2013	57	0.125596	0	0	0	73.5485	0.0116117	1.47453	3336075	12.0594	0	0	0	2	5	0	0.0395556	0.0179125	0	0.169884	0.150273	0.0706665	5965.16
2014	57	0.127857	0	0	0	73.0027	0.0165726	1.87748	3530874	13.0841	0	0	0	2	5	0	0.011022	0.0633797	0	0.157443	0.161906	0.0840694	5977.37
2015	57	0.137767	0	0	0	71.9395	0.0180585	2.12533	4043255	14.2045	0	0	0	2	5	0	0.0100604	0.0234807	0	0.141615	0.221244	0.078954	5973.76
2016	57	0.141482	0	0	0	70.8495	0.018819	2.24581	4351911	13.4615	0	0	0	2	5	0	0.0116773	0.0120055	0	0.126149	0.155489	0.0680509	5984.48
2017	57	0.158982	0	0	0	68.8715	0.00890185	2.29843	4807134	21.7822	0	0	0	2	5	0	0.0107933	0.0033508	0	0.121006	0.208859	0.0672609	5984.3
2018	57	0.165034	0	0	0	68.1896	0.0002308	2.37537	5269583	29	0	0	0	2	5	0	0.0122026	0.001555	0	0.127158	0.199036	0.0681725	6015
2019	57	0.175369	0	0	0	66.8258	0.0002977	2.25329	5869384	29.5918	0	0	0	2	5	0	0.0124187	0.0024694	0	0.100412	0.199273	0.0591871	6089
2020	57	0.186718	0	0	0	60.6887	0.00029425	2.5174	5869384	29.5918	0	0	0	2	5	0	0.0124187	0.0024694	0	0.096414	0.225265	0.0697893	3027
2003	58	0.0632682	0	0	0	67.0729	0.00050431	0.802193	730480	3.31565	0	0	0	2	5	0	0.0075009	0.0228006	0	0.23337	0.151181	0.054107	2344
2004	58	0.0654248	0	0	0	67.2508	0.00560944	0.979184	1092812	4.96032	0	0	0	2	5	0	0.009	0.0228006	0	0.232862	0.151181	0.054107	2346
2005	58	0.0756589	0	0	0	66.806	0.00016761	1.12687	1311346	3.99115	0	0	0	2	5	0	0.0159468	0.0228006	0	0.211164	0.151181	0.054107	2348
2006	58	0.0754094	0	0	0	66.6726	0	1.0593	1403818	3.27011	0	0	0	2	5	0	0.0098257	0.0228006	0	0.219326	0.151181	0.054107	3780
2007	58	0.0799814	0	0	0	64.822	0.00582373	0.973327	1524189	3.18072	0	0	0	2	5	0	0.0094759	0.0609877	0	0.236734	0.151181	0.054107	3699
2008	58	0.0820542	0	0	0	64.8651	0	0.975145	1946313	4.38618	0	0	0	2	5	0	0.0096764	0.0715008	0	0.220824	0.144028	0.0672289	3729
2009	58	0.0898576	0	0	0	64.9748	0.00224261	1.2268	2618907	5.12162	0	0	0	2	5	0	0.0106936	0.0916942	0	0.152596	0.232519	0.102706	3747
2010	58	0.0859457	0	0	0	65.3195	0.0015235	1.068	2470401	5.70594	0	0	0	2	5	0	0.0103627	0.0939527	0	0.136159	0.154339	0.073725	3755.63
2011	58	0.102292	0	0	0	65.1471	0.00428817	0.951269	3301703	9.68307	0	0	0	2	5	0	0.0207358	0.356429	0	0.168189	0.151925	0.0708623	3753.5
2012	58	0.102605	0	0	0	64.8024	0.00439752	0.943801	3638767	11.3032	0	0	0	2	5	0	0.0243056	0.380073	0	0.103766	0.137868	0.0589306	3674.2
2013	58	0.118733	0	0	0	64.5439	0.00509642	1.01477	4047180	13.3511	0	0	0	2	5	0	0.0222222	0.498504	0	0.171674	0.164045	0.071035	8986.2
2014	58	0.118824	0	0	0	65.8738	0.00378918	1.43917	4524493	14.7651	0	0	0	2	5	0	0.0267559	0.554574	0	0.174273	0.215286	0.093301	9021.82
2015	58	0.134734	0	0	0	65.1665	0.00028746	1.68575	5239787	16.2822	0	0	0	2	5	0	0.0218659	0.564701	0	0.152918	0.179817	0.0702142	9047.66
2016	58	0.130236	0	0	0	63.9302	0	1.77605	5772975	19.3103	0	0	0	2	5	0	0.0233957	0.506693	0	0.139131	0.167895	0.0717708	9088.17
2017	58	0.173445	0	0	0	41.4444	0.00464112	1.82724	6053851	28.7234	0	0	0	2	5	0	0.0240525	0.487942	0	0.0989663	0.237177	0.0679773	9089.7
2018	58	0.142157	0	0	0	62.1638	0.00169283	1.72752	6454380	21.2766	0	0	0	2	5	0	0.014197	0.0039508	0	0.101488	0.236105	0.0659053	9090.5
2019	58	0.145961	0	0	0	62.1638	0	1.98487	7177374	22.695	0	0	0	2	5	0	0.0191546	0.0334225	0	0.0898971	0.219161	0.0576244	9103.9
2020	58	0.158972	0	0	0	52.9054	0	2.18765	7177374	22.695	0	0	0	2	5	0	0.0191546	0.0334225	0	0.0941315	0.237162	0.0796517	4562
2003	59	0.0878405	0	0	1	121.542	0.00135229	0.608293	4315902	9.6195	0	0	0	2	3	0	0.0753815	0.217816	1	0.102083	0.0658974	0.0489493	12944
2004	59	0.100708	0	0	1	123.569	0.0016099	0.612032	4670303	8.66838	0	0	0	2	3	0	0.081257	0.217816	1	0.0801725	0.0658974	0.0489493	34000
2005	59	0.111625	0	0	1	124.605	0.00180183	0.646332	5265975	12.538	0	0	0	2	3	0	0.0832979	0.217816	1	0.137747	0.0658974	0.0489493	40000
2006	59	0.116856	0	0	1	126.915	0.002179	0.627681	5733515	10.8094	0	0	0	2	3	0	0.0786669	0.217816	1	0.140927	0.0658974	0.0489493	41000
2007	59	0.138361	1	0	1	128.847	0.00386693	0.613473	6085602	12.06	0	0	0	2	3	0	0.087952	0.235961	1	0.224064	0.0658974	0.0489493	34000
2008	59	0.123345	1	1	1	130.638	0.00365901	0.541379	7330792	13.4069	0	0	0	2	3	0	0.108567	0.269709	1	0.208548	0.0836154	0.0503077	7690
2009	59	0.144976	1	1	1	132.051	0.00451006	0.639823	8328749	14.9828	0	0	0	2	3	0	0.110314	0.211622	1	0.193678	0.101143	0.0646429	7648
2010	59	0.167452	1	1	1	131.863	0.0080735	0.538236	4097771	13.5767	0	0	0	2	3	0	0.108306	0.249577	1	0.179164	0.097065	0.0663125	7768.96
2011	59	0.193219	1	1	1	132.711	0.00728647	0.455699	9981319	14.0724	0	0	0	2	3	0	0.103604	0.249874	1	0.161555	0.101625	0.0605455	7903.8
2012	59	0.208062	1	1	1	130.843	0.00793695	0.492507	11475463	15.2699	0	0	0	2	3	0	0.102588	0.245394	1	0.202364	0.0958013	0.0674443	8026.5
2013	59	0.216881	1	1	1	131.308	0.00889131	0.486202	11692902	16.9851	0	0	0	2	3	0	0.10339	0.243644	1	0.197264	0.134953	0.0735904	8727.86
2014	59	0.222025	1	1	1	130.072	0.0102443	0.501914	12311800	19.2029	0	0	0	2	3	0	0.102902	0.20692	1	0.199596	0.164214	0.0855871	8749.89
2015	59	0.218301	1	1	1	129.836	0.015335	0.740618	13797563	19.6007	0	0	0	2	3	0	0.103037	0.159465	1	0.191803	0.185528	0.086193	8741.88
2016	59	0.227747	1	1	1	130.072	0	0.864673	14458255	22.1014	0	0	0	2	3	0	0.100832	0.135951	1	0.163835	0.199133	0.0935815	8766.98
2017	59	0.207947	1	1	1	128.658	0	0.854224	15005079	19.0476	0	0	0	2	3	0	0.10061	0.134659	1	0.149175	0.194131	0.0872986	8876.3
2018	59	0.213156	1	1	1	128.658	0.00934345	0.888063	16875795	27.4725	0	0	0	2	3	0	0.100264	0.0546559	1	0.148049	0.199266	0.091842	8936
2019	59	0.204472	0	1	1	128.272	0.00194087	1.09583	19909258	25	0	0	0	2	3	0	0.0984655	0.278409	1	0.14174	0.19328	0.0838669	8950.9
2020	59	0.203603	0	1	1	131.101	0.00216643	1.3898	19909258	25	0	0	0	2	3	0	0.0984655	0.278409	1	0.133968	0.190606	0.122323	9023
2003	60	0.070123	0	0	1	39.6838	0.00159322	1.55299	1272028	2.67362	0	0	0	2	5	0	0.0128489	0.154095	0	0.143347	0.183262	0.0388207	984
2004	60	0.0719031	0	0	1	39.5616	0.00266792	1.44286	1317102	4.34159	0	0	0	2	5	0	0.0134607	0.154095	0	0.12042	0.183262	0.0388207	1527
2005	60	0.0719696	0	0	1	39.3174	0.00484734	1.46532	1411094	2.69519	0	0	0	2	5	0	0.0143885	0.154095	0	0.145694	0.183262	0.0388207	1483.1
2006	60	0.0755338	0	0	1	38.9817	0.00603085	1.4342	1515425	4.27917	0	0	0	2	5	0	0.0148666	0.154095	0	0.165984	0.183262	0.0388207	2401
2007	60	0.0787654	0	0	1	38.9511	0.00310177	1.29818	1554871	5.0623	0	0	0	2	5	0	0.0173546	0.145536	0	0.120033	0.183262	0.0388207	2429
2008	60	0.0831599	0	0	1	38.9511	0.00580791	1.32446	1819435	6.4268	0	0	0	2	5	0	0.0203969	0.151504	0	0.132943	0.162823	0.0387674	2267
2009	60	0.0990578	0	0	1	38.8595	0.0109677	1.64336	2053736	7.93401	0	0	0	2	5	0	0.0232032	0.111761	0	0.115116	0.223105	0.0861341	2101
2010	60	0.113396	0	0	1	38.768	0.0216253	1.66308	1040518	27.5591	0	0	0	2	5	0	0.0225151	0.146582	0	0.114199	0.215841	0.0522554	2146.37
2011	60	0.117537	0	0	1	38.5543	0.0234243	1.67179	2709996	27.712	0	0	0	2	5	0	0.0199685	0.118619	0	0.111341	0.25855	0.0651505	2226.6
2012	60	0.125894	0	0	1	38.2185	0.0137789	1.74227	3098430	41.5335	0	0	0	2	5	0	0.0221106	0.065747	0	0.124647	0.18571	0.0558573	2301
2013	60	0.127484	0	0	1	37.608	0.0142154	1.70719	3388803	42.2078	0	0	0	2	5	0	0.0207254	0.0668387	0	0.104652	0.27386	0.0488197	6713.68
2014	60	0.106165	0	0	1	37.1951	0.00227453	2.03778	3688141	13.9344	0	0	0	2	5	0	0.0228509	0.0201922	0	0.0861411	0.297415	0.058276	6997.35
2015	60	0.109399	0	0	1	36.9512	0.00263494	2.40192	4068991	15.6766	0	0	0	2	5	0	0.0235632	0.0231886	0	0.0639742	0.251289	0.0522636	6995.65
2016	60	0.130124	1	0	1	35.9756	0.00121371	2.47968	4430662	15.2542	0	0	0	2	5	0	0.0235571	0.033711	0	0.0578987	0.266035	0.06816	7142.44
2017	60	0.133408	1	1	1	35.3659	0.00130778	2.52913	4624615	18.9655	0	0	0	2	5	0	0.02547	0.0581503	0	0.0503355	0.259092	0.054756	7201.7
2018	60	0.139825	1	1	1	34.7561	0.00141688	2.60495	4941571	25.4386	0	0	0	2	5	0	0.023494	0.0778515	0	0.0463554	0.25061	0.0521325	7241.1
2019	60	0.152829	0	1	1	34.1463	0	2.64744	5583477	33.9286	0	0	0	2	5	0	0.0243754	0.0511032	0	0.0743306	0.273314	0.0469994	7314.4
2020	60	0.217215	0	1	1	26.5244	0	3.09991	5583477	33.9286	0	0	0	2	5	0	0.0243754	0.0511032	0	0.0823317	0.304117	0.055773	8060
2003	61	0.052453	0	0	0	74.8227	0.00056455	1.16137	1887472	5.95918	0	0	0	2	4	0	0.0145099	0.0389351	0	0.204226	0.190754	0.0715797	5839
2004	61	0.0529966	0	0	0	75.6177	0.00073207	1.09283	2075799	5.95918	0	0	0	2	4	0	0.015625	0.0389351	0	0.210943	0.190754	0.0715797	4820
2005	61	0.0558123	0	0	0	74.9144	0.0005935	1.27298	2474688	5.95918	0	0	0	2	4	0	0.0160514	0.0389351	0	0.19299	0.190754	0.0715797	4841
2006	61	0.0723292	0	0	0	75.8929	0.00493986	1.17412	2595579	4.91539	0	0	0	2	4	0	0.0157017	0.0389351	0	0.194794	0.190754	0.0715797	9190
2007	61	0.0821536	0	0	0	76.5961	0.00582106	1.07057	2681682	7.26547	0	0	0	2	4	0	0.0170562	0.0046258	0	0.196242	0.190754	0.0715797	9204
2008	61	0.0837935	0	0	0	76.9325	0.00819121	1.1376	3409683	8.46582	0	0	0	2	4	0	0.0221239	0.0008488	0	0.19629	0.185051	0.0765388	9210
2009	61	0.081555	0	0	0	77.1465	0.00809628	1.25726	3937009	6.98938	0	0	0	2	4	0	0.0229277	0.0045606	0	0.170314	0.198509	0.104373	9235
2010	61	0.0908292	0	0	0	77.6052	0.0149272	1.23143	3422552	8.62884	0	0	0	2	4	0	0.0180963	0.0298913	0	0.13563	0.124769	0.0726667	9235.06
2011	61	0.11044	0	0	0	76.5961	0.0155761	1.12227	4880699	10.3792	0	0	0	2	4	0	0.0216138	0.038441	0	0.158779	0.153634	0.0819286	9264.6
2012	61	0.122004	0	0	0	73.1715	0.00630783	1.20584	5452124	12.5366	0	0	0	2	4	0	0.0241228	0.0401757	0	0.201096	0.158818	0.0668588	9301.7
2013	61	0.124766	0	0	0	74.0276	0.0164183	1.16431	6211963	13.6307	0	0	0	2	4	0	0.0304348	0.171186	0	0.160743	0.178699	0.0670778	13461.6
2014	61	0.131434	0	0	0	73.8136	0.0184449	1.33544	7034328	13.6703	0	0	0	2	4	0	0.0343275	0.151925	0	0.142186	0.223962	0.0746421	13498.9
2015	61	0.134288	0	0	0	72.6517	0.0184507	1.44058	8401702	14.3098	1	0	0	2	4	0	0.0344253	0.157918	0	0.11639	0.185994	0.0813995	13485.4
2016	61	0.14078	0	0	0	72.774	0.00155726	1.50502	9221503	14.7059	1	0	0	2	4	0	0.0360794	0.132393	0	0.103214	0.159609	0.0733119	13486
2017	61	0.143895	0	0	0	71.8567	0.0008065	1.3628	9834271	58.2979	1	0	0	2	4	0	0.0360472	0.203243	0	0.0986749	0.17164	0.0775742	13632.1
2018	61	0.147074	0	0	0	71.2451	0.00014189	1.3633	10305423	16.7382	1	0	0	2	4	0	0.0245118	0.0181034	0	0.0963153	0.174865	0.077	15879.2
2019	61	0.146353	0	0	0	71.2451	8.86e-05	1.94395	11423636	29.1845	1	0	0	2	4	0	0.0226975	0.0918136	0	0.0935941	0.187751	0.066823	15919.2
2020	61	0.152283	0	0	0	65.7412	8.327e-05	2.07899	11423636	29.1845	0	0	0	2	4	0	0.0226975	0.0918136	0	0.0816082	0.186482	0.0715606	9880
2003	62	0.0623601	0	0	0	140.492	0.0135027	0.99969	634037	2.84542	0	0	0	2	5	0	0.014275	0.101362	0	0.179754	0.168075	0.0635796	248
2004	62	0.0645882	0	0	0	141.778	0.012486	0.968641	736371	4.11814	0	0	0	2	5	0	0.0136541	0.101362	0	0.162782	0.168075	0.0635796	838
2005	62	0.0681594	0	0	0	142.099	0.00026975	1.12501	892614	3.9836	0	0	0	2	5	0	0.0140755	0.101362	0	0.172974	0.168075	0.0635796	851
2006	62	0.0767596	0	0	0	143.225	0.00044665	1.1269	979644	3.38114	0	0	0	2	5	0	0.0131579	0.101362	0	0.15966	0.168075	0.0635796	902
2007	62	0.0858504	0	0	0	143.868	0.00072012	1.03865	1032155	4.56201	0	0	0	2	5	0	0.0144382	0.0672835	0	0.205475	0.168075	0.0635796	953
2008	62	0.0880607	0	0	0	144.993	0.00073102	0.975407	1379650	5.87583	0	0	0	2	5	0	0.0165826	0.0114338	0	0.178396	0.118516	0.0534118	1626
2009	62	0.0918998	0	0	0	149.172	0.00119003	0.947923	1623563	5.99246	0	0	0	2	5	0	0.0188964	0.018146	0	0.138767	0.158818	0.076	1643
2010	62	0.102007	0	0	0	149.309	0.00308286	0.844489	1640313	8.86738	0	0	0	2	5	0	0.0193596	0.0109246	0	0.150487	0.109974	0.0543571	1642.54
2011	62	0.11105	0	0	0	149.011	0.00280317	0.958443	2030024	10.117	0	0	0	2	5	0	0.0199005	0.0291842	0	0.142788	0.153876	0.0664375	1770.5
2012	62	0.123868	0	0	0	148.529	0.0059681	1.13365	2236973	10.8225	0	0	0	2	5	0	0.0294118	0.0523488	0	0.182093	0.115917	0.0580217	1770.5
2013	62	0.119238	0	0	0	147.886	0.0016833	1.43887	2281886	11.9565	0	0	0	2	5	0	0.0204724	0.111692	0	0.124097	0.137283	0.060237	2552.51
2014	62	0.127021	0	0	0	141.778	0.00332572	1.64853	2387564	12.4717	0	0	0	2	5	0	0.0198098	0.169978	0	0.130984	0.131169	0.0722041	2559.77
2015	62	0.135591	0	0	0	133.58	0.00225527	1.75385	2539315	10.8303	0	0	0	2	5	0	0.0223814	0.175622	0	0.120201	0.13869	0.0781668	2562.13
2016	62	0.144606	0	0	0	128.597	0.00775765	1.89535	2750275	17.5	0	0	0	2	5	0	0.0257271	0.0899899	0	0.094423	0.130478	0.0679796	2561.77
2017	62	0.14446	0	0	0	126.989	0.00077302	1.95272	3073754	22.7848	0	0	0	2	5	0	0.0271186	0.0727384	0	0.0886728	0.155749	0.0747569	2565.9
2018	62	0.151129	0	0	0	126.01	0.00135084	1.78895	3292127	25.641	0	0	0	2	5	0	0.0225479	0.0167641	0	0.0908204	0.243572	0.0756468	2567.9
2019	62	0.155122	0	0	0	124.394	0	2.19432	3803799	25.974	0	0	0	2	5	0	0.028083	0.10508	0	0.0631527	0.231583	0.0670579	2576.1
2020	62	0.169813	0	0	0	111.47	0	2.92827	3803799	25.974	0	0	0	2	5	0	0.028083	0.10508	0	0.0837872	0.263398	0.0977521	2012
2003	63	0.0772014	0	0	0	66.5303	0.00706125	1.3698	3083677	4.70259	0	0	0	2	4	0	0.0200692	0.0055593	0	0.186189	0.168075	0.0635796	6747
2004	63	0.0842095	0	0	0	66.6289	0.0113117	1.32842	3274036	6.26598	0	0	0	2	4	0	0.0215285	0.0055593	0	0.180407	0.168075	0.0635796	6796
2005	63	0.0962406	0	0	0	65.6186	0.0143323	1.49197	3713813	6.68453	0	0	0	2	4	0	0.0212299	0.0055593	0	0.155845	0.168075	0.0635796	6797.2
2006	63	0.10155	0	0	0	66.0868	0.0143961	1.45241	4021982	6.00738	0	0	0	2	4	0	0.0221893	0.0055593	0	0.17323	0.168075	0.0635796	6993
2007	63	0.101854	0	0	0	66.481	0.0138251	1.26819	4065878	7.62472	0	0	0	2	4	0	0.0223231	0.0056454	0	0.190325	0.168075	0.0635796	7322
2008	63	0.10287	0	0	0	66.5057	0.0150282	1.21282	4861255	9.74413	0	0	0	2	4	0	0.0291667	0.0063129	0	0.186823	0.118516	0.0534118	7135
2009	63	0.10735	0	0	0	66.6782	0.0120416	1.13665	5478221	9.7085	0	0	0	2	4	0	0.0231118	0.0357006	0	0.146414	0.158818	0.076	7293
2010	63	0.112894	0	0	0	66.5796	0.0108412	1.06867	3130589	10.7325	0	0	0	2	4	0	0.0244211	0.050582	0	0.120387	0.109974	0.0543571	7293.22
2011	63	0.120332	0	0	0	65.3684	0.0200994	0.991285	6654524	13.0209	0	0	0	2	4	0	0.0276962	0.0337104	0	0.125192	0.153876	0.0664375	7700
2012	63	0.13224	0	0	0	67.5954	0.0084825	0.955187	6754846	13.8675	0	0	0	2	4	0	0.0313043	0.0532583	0	0.190854	0.115917	0.0580217	7921.8
2013	63	0.144835	0	0	0	67.4391	0.00304345	0.921035	8239406	16.6023	1	0	0	2	4	0	0.0260377	0.0226284	0	0.158013	0.137283	0.060237	12065.6
2014	63	0.145183	0	0	0	67.9939	0.0241563	0.95364	8799401	13.6364	1	0	0	2	4	0	0.025398	0.0135993	0	0.134534	0.131169	0.0722041	12232.2
2015	63	0.152925	0	0	0	67.4788	0.0219878	1.07495	9706632	18.3206	1	0	0	2	4	0	0.0234139	0.0085425	0	0.136911	0.13869	0.0781668	12255.3
2016	63	0.161031	0	0	0	66.7062	0.0262645	1.1168	10185062	17.7606	1	0	0	2	4	0	0.0224409	0.0126716	0	0.134493	0.130478	0.0679796	12352.6
2017	63	0.159859	0	0	0	65.6759	0.0287956	1.08829	9329226	22.7451	1	0	0	2	4	0	0.0284926	0.0695353	0	0.11314	0.155749	0.0747569	12431.9
2018	63	0.15938	0	0	0	64.9033	0.0307775	1.14359	9235755	26.5873	1	0	0	2	4	0	0.0337192	0.150116	0	0.101802	0.243572	0.0756468	12681.6
2019	63	0.147976	0	0	0	64.3882	0.00053098	2.00363	13532177	28	1	0	0	2	4	0	0.0354167	0.0509901	0	0.122714	0.231583	0.0670579	12694.6
2020	63	0.158988	0	0	0	58.722	0.00052659	2.25497	13532177	28	1	0	0	2	4	0	0.0354167	0.0509901	0	0.107333	0.263398	0.0977521	12478
2003	64	0.0560577	0	0	0	25.2597	0.00072427	1.34289	1046247	2.05311	0	0	0	2	5	0	0.026045	0.0222764	0	0.192459	0.140876	0.0593161	4420
2004	64	0.0563376	0	0	0	25.3325	0.00058975	1.24956	1109854	2.09219	0	0	0	2	5	0	0.030823	0.0222764	0	0.18239	0.140876	0.0593161	6386
2005	64	0.056764	0	0	0	25.4052	0.00803561	1.1559	1078808	6.81558	0	0	0	2	5	0	0.0155556	0.0222764	0	0.154554	0.140876	0.0593161	5124
2006	64	0.0607396	0	0	0	25.2452	0.00633931	1.44327	1441823	7.1487	0	0	0	2	5	0	0.0182768	0.0222764	0	0.149673	0.140876	0.0593161	9008
2007	64	0.0659065	0	0	0	25.3179	0.00631842	1.34352	1592247	4.25213	0	0	0	2	5	0	0.0193741	0.0126382	0	0.195235	0.140876	0.0593161	8807
2008	64	0.0824971	0	0	0	25.3034	0.0141724	1.34232	2022010	4.66044	0	0	0	2	5	0	0.0119131	0.0240786	0	0.21058	0.120184	0.0555019	8795
2009	64	0.0880597	0	0	0	21.2015	0.0122021	1.4895	2338006	5.04323	0	0	0	2	5	0	0.0092213	0.0361157	0	0.177274	0.161366	0.084696	8813
2010	64	0.0820503	0	0	0	21.2015	0.0245139	1.46688	1747632	5.72325	0	0	0	2	5	0	0.0095044	0.0436848	0	0.130363	0.0880573	0.0693821	8819.22
2011	64	0.0832413	0	0	0	21.2502	0.0128647	1.4066	3129216	7.75722	0	0	0	2	5	0	0.0099404	0.0156654	0	0.14318	0.115792	0.0759754	9045.1
2012	64	0.0963951	0	0	0	25.3224	0.0248563	1.36809	3365810	9.83796	0	0	0	2	5	0	0.0117834	0.0085782	0	0.133621	0.134316	0.0589508	9118.6
2013	64	0.105699	0	0	0	25.1319	0.0242231	1.40421	3691290	11.6618	0	0	0	2	5	0	0.0139241	0.0114123	0	0.142122	0.154448	0.0594	15814.4
2014	64	0.1072	0	0	0	24.9853	0.0190948	1.41474	4015146	12.9032	0	0	0	2	5	0	0.0143586	0.0066573	0	0.120648	0.151491	0.0786264	15948.6
2015	64	0.112175	0	0	0	24.583	0.0184352	1.50655	4648240	14.2857	0	0	0	2	5	0	0.0150082	0.0032709	0	0.102555	0.167214	0.0816606	15948.7
2016	64	0.118383	0	0	0	23.5057	0.0167465	1.51393	4986817	53.9877	0	0	0	2	5	0	0.0315615	0.193639	0	0.0997811	0.163422	0.0754118	15954.7
2017	64	0.117113	0	0	0	23.2172	0	1.53684	5300547	14.9068	0	0	0	2	5	0	0.0329949	0.188433	0	0.0828427	0.155551	0.0617595	15986.1
2018	64	0.123686	0	0	0	22.9288	0	1.60243	5944342	18.8679	0	0	0	2	5	0	0.017671	0.029513	0	0.0850159	0.159181	0.0647681	16005.6
2019	64	0.130551	0	0	0	22.7846	0	1.54777	6793708	22.7848	0	0	0	2	5	0	0.0180689	0.0681532	0	0.0887043	0.1686	0.0624105	16038.4
2020	64	0.146782	0	0	0	18.4584	0	1.69732	6793708	22.7848	0	0	0	2	5	0	0.0180689	0.0681532	0	0.0807329	0.160176	0.0686004	10547
2003	65	0.0389743	0	0	0	158.878	0.00319822	0.625613	1848792	0.882088	0	0	0	2	4	0	0.017838	0.0222764	0	0.290448	0.109232	0.0610529	8100
2004	65	0.0397889	0	0	0	159.536	0.00320581	0.590441	1930216	1.64934	0	0	0	2	4	0	0.021978	0.0222764	0	0.272931	0.109232	0.0610529	6130
2005	65	0.0400298	0	0	0	160.68	0.00436687	0.76338	2226285	1.74439	0	0	0	2	4	0	0.022608	0.0222764	0	0.262939	0.109232	0.0610529	5672.3
2006	65	0.0400583	0	0	0	162.71	0.00490222	0.736109	2335298	1.77536	0	0	0	2	4	0	0.0241838	0.0222764	0	0.235887	0.109232	0.0610529	8570
2007	65	0.043786	0	0	0	164.712	0.00532199	0.702004	2469866	2.38828	0	0	0	2	4	0	0.0289256	0.0126382	0	0.262976	0.109232	0.0610529	17541
2008	65	0.0474845	0	0	0	165.084	0.00397383	0.743001	3189918	3.10204	0	0	0	2	4	0	0.0291181	0.0240786	0	0.243146	0.1102	0.0618	17546
2009	65	0.0507543	0	0	0	166.437	0.00365407	0.778288	3633468	3.12731	0	0	0	2	4	0	0.137652	0.0361157	0	0.196048	0.142923	0.105154	17420
2010	65	0.0518642	0	0	0	168.096	0.00306895	0.755757	3018736	3.31477	0	0	0	2	4	0	0.028313	0.0436848	0	0.139712	0.113173	0.0799412	17422.6
2011	65	0.0517366	0	0	0	166.863	0.00920993	0.706274	4790379	4.00711	0	0	0	2	4	0	0.0265193	0.0156654	0	0.151637	0.140284	0.08995	17756.6
2012	65	0.0757679	0	0	0	159.352	0.00894984	0.691954	5539285	5.56553	0	0	0	2	4	0	0.0199275	0.0085782	0	0.218942	0.119772	0.0805364	18547.6
2013	65	0.0774779	0	0	0	159.493	0.0100965	0.696713	6380478	7.55124	0	0	0	2	4	0	0.0238095	0.0114123	0	0.172066	0.149112	0.0840382	20950.7
2014	65	0.0805639	0	0	0	158.633	0.0119264	0.877063	8091000	7.95372	0	0	0	2	4	0	0.0286123	0.0066573	0	0.147831	0.14424	0.103182	21315.1
2015	65	0.0876359	0	0	0	157.285	0.0125923	0.865802	8683700	7.1103	0	0	0	2	4	0	0.0267994	0.0032709	0	0.169252	0.150661	0.104798	21505.9
2016	65	0.0935893	0	0	0	155.708	0.0141641	0.967543	9950831	7.1103	0	0	0	2	4	0	0.0295327	0.193639	0	0.15146	0.136373	0.0970884	21742.2
2017	65	0.0961928	0	0	0	151.407	0.0153825	1.0545	11093737	7.1103	0	0	0	2	4	0	0.030303	0.188433	0	0.147671	0.152655	0.0856821	22161.7
2018	65	0.101072	0	0	0	150.26	0.00036894	1.11036	12249056	67.9389	0	0	0	2	4	0	0.0268	0.029513	0	0.142768	0.188241	0.090811	22239.3
2019	65	0.101684	0	0	0	149.686	0.00047556	1.63867	14658626	14.5594	0	0	0	2	4	0	0.0269928	0.0681532	0	0.123254	0.190307	0.0868287	22939.2
2020	65	0.111749	0	0	0	106.673	0.00045537	1.82178	14658626	14.5594	0	0	0	2	4	0	0.0269928	0.0681532	0	0.116609	0.196078	0.0916851	21261
2003	66	0.161296	0	0	1	869.341	0.116054	2.29809	11336202	14.4102	0	0	0	1	1	1	0.0450797	0.0329854	1	0.115015	0.0792065	0.0505227	7810
2004	66	0.17044	0	0	1	886.661	0.111211	2.21676	12872275	13.5892	0	0	0	1	1	1	0.0459783	0.0329854	1	0.110073	0.0792065	0.0505227	8182
2005	66	0.171458	0	0	1	905.196	0.0481688	2.10829	15954002	10.4653	0	0	0	1	1	1	0.0476396	0.0329854	1	0.105474	0.0792065	0.0505227	8330
2006	66	0.17882	0	0	1	922.516	0.043659	2.09181	18348800	11.1141	0	0	0	1	1	1	0.0480091	0.0329854	1	0.108797	0.0792065	0.0505227	9689
2007	66	0.187354	1	0	1	937.709	0.0454455	2.1305	19511599	13.843	0	0	0	1	1	1	0.0481075	0.0285605	1	0.132745	0.0792065	0.0505227	9947
2008	66	0.199298	1	1	1	948.8	0.0436397	2.22328	25053308	17.7326	0	0	0	1	1	1	0.0456161	0.0250592	1	0.143501	0.0768399	0.0505019	10164
2009	66	0.204527	1	1	1	956.852	0.0386257	2.57358	30563486	22.5632	0	1	0	1	1	1	0.0433452	0.0388678	1	0.138901	0.0802255	0.0567833	10509
2010	66	0.209764	1	1	1	960.073	0.0371551	2.46548	103800000	23.363	0	1	0	1	1	1	0.0540433	0.0351737	1	0.141088	0.0847282	0.0582922	10748.5
2011	66	0.229758	1	1	1	966.145	0.0374766	2.26928	39102037	38.8686	0	0	0	1	1	1	0.0559185	0.0371349	1	0.143048	0.0849282	0.0588253	10861
2012	66	0.249895	1	1	1	969.334	0.036204	2.23999	44653700	32.1065	0	1	0	1	1	1	0.0605156	0.0320253	1	0.162391	0.0962373	0.0589091	11028.9
2013	66	0.275006	1	1	1	976.317	0.0311726	2.25303	48832900	33.4318	0	1	0	1	1	1	0.0997223	0.0718377	1	0.147947	0.0974016	0.0570213	11131
2014	66	0.278959	1	1	1	984.819	0.0229166	2.28573	50557718	34.9931	0	1	0	1	1	1	0.0961739	0.0736064	1	0.148587	0.102888	0.0653821	11309
2015	66	0.301378	1	1	1	991.954	0.0213658	2.66314	55355266	37.037	0	1	0	1	1	1	0.106523	0.0638712	1	0.170405	0.110734	0.0693784	11303
2016	66	0.318399	1	1	1	1006.53	0.0220058	2.63101	58944680	56.4103	0	1	0	1	1	1	0.108923	0.0624789	1	0.172817	0.103242	0.0640206	11211
2017	66	0.326948	1	1	1	1033.85	0.0211672	2.55609	60197012	67.1072	0	1	1	1	1	1	0.113111	0.0627636	1	0.160877	0.113989	0.0661768	11320
2018	66	0.343498	1	1	1	1058.14	0.0198897	2.63179	69148437	64.8494	0	1	1	1	1	1	0.121236	0.113457	1	0.165108	0.110901	0.0625424	10632
2019	66	0.361561	1	1	1	1077.88	0.020161	2.53268	82996400	75.6338	0	1	1	1	1	1	0.133123	0.0644325	1	0.174329	0.11564	0.070757	10178
2020	66	0.316425	1	1	1	1414.91	0.0190932	2.63572	82996400	75.6338	0	1	1	1	1	1	0.133123	0.0644325	1	0.174554	0.118768	0.068881	9793
2003	67	0.110954	0	0	1	924.185	0.11757	1.13446	9977500	9.74906	0	0	0	1	2	0	0.0308024	0.0120286	1	0.15199	0.0779928	0.0402101	3797
2004	67	0.123775	0	0	1	934.002	0.0738104	1.10007	11601600	13.0534	0	0	0	1	2	0	0.0309063	0.0120286	1	0.146818	0.0779928	0.0402101	4147
2005	67	0.125603	0	0	1	945.698	0.0586228	1.14893	14101500	10.7118	0	0	0	1	2	0	0.0319397	0.0120286	1	0.136815	0.0779928	0.0402101	4297
2006	67	0.135136	0	0	1	956.14	0.0664749	1.14284	16495600	12.399	0	0	0	1	2	0	0.0303392	0.0120286	1	0.142079	0.0779928	0.0402101	6683
2007	67	0.146763	0	0	1	964.286	0.0546231	1.10834	17011271	14.1544	0	0	0	1	2	0	0.0277247	0.0093574	1	0.16588	0.0779928	0.0402101	7242
2008	67	0.159986	0	0	1	969.507	0.0497607	1.20417	22558911	20.6371	0	0	0	1	2	0	0.0268397	0.0085838	1	0.155335	0.075461	0.033055	7446
2009	67	0.170814	0	0	1	972.431	0.0438331	1.44573	27005499	25.1336	0	1	0	1	2	0	0.0257814	0.0166168	1	0.158999	0.0737253	0.0353545	7565
2010	67	0.179319	0	0	1	1008.43	0.0385615	1.47499	61605955	28.3911	0	1	0	1	2	0	0.024352	0.0272281	1	0.168461	0.071507	0.0469674	7628
2011	67	0.198304	0	0	1	1011.45	0.0329016	1.36228	33123835	32.5272	0	0	0	1	2	0	0.024034	0.0325238	1	0.173598	0.0731098	0.0518838	7632
2012	67	0.211327	0	0	1	1015.99	0.033443	1.3601	37318263	29.9936	0	1	0	1	2	0	0.022588	0.0441696	1	0.178676	0.0721851	0.0526665	7638
2013	67	0.239319	1	0	1	1020.53	0.025623	1.38854	40868404	30.4956	1	1	0	1	2	0	0.0306011	0.0757182	1	0.170453	0.0750538	0.0532544	7655
2014	67	0.226208	1	1	1	1031.12	0.0217433	1.44407	43414531	32.0687	1	1	0	1	2	0	0.0324723	0.0815059	1	0.151094	0.0780151	0.054247	7655
2015	67	0.239916	1	1	1	1039.33	0.0234138	1.49214	46396649	33.8948	1	1	0	1	2	0	0.0358616	0.0764583	1	0.15387	0.0826418	0.0555569	7659
2016	67	0.253293	1	1	1	1050.36	0.0246146	1.53109	48674266	55.5556	1	1	0	1	2	0	0.0374978	0.077188	1	0.158343	0.081431	0.0581765	7695
2017	67	0.267437	1	1	1	1065.49	0.0236077	1.38957	50555444	60.4462	1	1	0	1	2	0	0.0383765	0.0829835	1	0.155555	0.0722475	0.0590649	7748.63
2018	67	0.284752	1	1	1	1074.13	0.0213549	1.36106	55115946	67.002	1	1	0	1	2	0	0.0384615	0.0844139	1	0.157893	0.0908574	0.0619922	7575.68
2019	67	0.296031	0	1	1	1087.1	0.021069	1.48544	63161200	78.5288	1	1	0	1	2	0	0.0457703	0.0310448	1	0.15946	0.0981638	0.0651353	7590.81
2020	67	0.250702	0	1	1	1612.28	0.02019	1.52528	63161200	78.5288	1	1	0	1	2	0	0.0457703	0.0310448	1	0.167295	0.109469	0.0741999	7983
2003	68	0.0591755	0	0	1	807.159	0.0311556	0.803409	4822259	0.989237	0	0	0	1	2	0	0.0138662	0.146059	1	0.206396	0.150145	0.0491159	9071
2004	68	0.0616505	0	0	1	814.443	0.0248629	0.767893	5563129	1.15045	0	0	0	1	2	0	0.0230679	0.146059	1	0.198076	0.150145	0.0491159	9770
2005	68	0.0647836	0	0	1	821.904	0.0176086	0.833968	6506064	2.31419	0	0	0	1	2	0	0.0249578	0.146059	1	0.192654	0.150145	0.0491159	10906.1
2006	68	0.0672652	0	0	1	830.254	0.0136321	0.83547	7228900	3.05319	0	0	0	1	2	0	0.0247755	0.146059	1	0.187618	0.150145	0.0491159	14857
2007	68	0.0759028	0	0	1	835.85	0.0200518	0.835829	7886337	3.87975	0	0	0	1	2	0	0.0225651	0.136827	1	0.243719	0.150145	0.0491159	15223
2008	68	0.0814065	0	0	1	841.091	0.0201538	0.85642	9745131	5.15391	0	0	0	1	2	0	0.0193063	0.116791	1	0.221872	0.126793	0.0628413	15402
2009	68	0.0889969	0	0	1	850.595	0.0199432	0.908987	11397620	6.17951	0	0	0	1	2	0	0.0218419	0.120487	1	0.197495	0.119624	0.062756	15761
2010	68	0.0934768	0	0	1	864.109	0.0233148	0.894651	14364443	7.20577	0	0	0	1	2	0	0.0228082	0.0964843	1	0.188028	0.114847	0.0655118	16174.7
2011	68	0.111901	0	0	1	867.484	0.0266541	0.839327	14954211	7.86645	0	0	0	1	2	0	0.0251724	0.0993676	1	0.198497	0.102237	0.0736395	16199
2012	68	0.125983	0	0	1	879.741	0.0267207	0.837646	17947175	9.69207	0	0	0	1	2	0	0.0259843	0.0868914	1	0.210524	0.0953118	0.0743326	16278.3
2013	68	0.135813	0	0	1	894.307	0.0209492	0.875703	20897714	10.2294	0	0	0	1	2	0	0.0181239	0.129327	1	0.204354	0.0967747	0.0758214	16332
2014	68	0.147404	0	0	1	869.953	0.0205159	0.863525	23774417	10.552	0	0	0	1	2	0	0.019961	0.130715	1	0.199365	0.0974405	0.079143	16428
2015	68	0.155243	0	0	1	874.373	0.0167173	0.892315	27805980	11.2764	0	0	0	1	2	0	0.018478	0.130878	1	0.202469	0.0935864	0.0773995	16511.7
2016	68	0.164301	1	0	1	884.828	0.0172201	0.946077	30902119	21.5178	0	0	0	1	2	0	0.0181326	0.119272	1	0.207183	0.104763	0.0746626	16277
2017	68	0.161593	1	1	1	883.128	0.0169656	0.968276	33494523	25.8903	0	0	0	1	2	0	0.0181093	0.111069	1	0.2103	0.115513	0.0810738	16350.9
2018	68	0.16544	1	1	1	888.228	0.0185974	1.05213	36048424	27.7512	0	1	0	1	2	0	0.0216346	0.107351	1	0.193433	0.12708	0.0840315	16610.6
2019	68	0.173268	1	1	1	885.678	0.0201617	1.13597	40389800	32.3417	0	1	0	1	2	0	0.0265463	0.133127	1	0.202854	0.110722	0.0879156	16792.8
2020	68	0.187202	1	1	1	771.781	0.0196994	1.24891	40389800	32.3417	0	1	0	1	2	0	0.0265463	0.133127	1	0.202551	0.126229	0.0858364	15918
2003	69	0.0868019	0	0	1	791.314	0.0785278	1.29857	6229200	6.23628	0	0	0	1	2	0	0.0208745	0.0681998	1	0.149922	0.0957003	0.0516105	2576
2004	69	0.0911454	0	0	1	797.714	0.0436171	1.2377	7243600	7.06768	0	0	0	1	2	0	0.0216475	0.0681998	1	0.150252	0.0957003	0.0516105	3550
2005	69	0.0925953	0	0	1	803.657	0.0459564	1.26566	8653900	6.60833	0	0	0	1	2	0	0.0233788	0.0681998	1	0.140428	0.0957003	0.0516105	3671
2006	69	0.0976524	0	0	1	810.743	0.0635652	1.25776	10140000	8.23005	0	0	0	1	2	0	0.0221918	0.0681998	1	0.125502	0.0957003	0.0516105	5546
2007	69	0.117021	0	0	1	815.051	0.0741617	1.20335	10921400	11.8939	0	0	0	1	2	0	0.02457	0.0710444	1	0.159952	0.0957003	0.0516105	6732
2008	69	0.12729	0	0	1	818.016	0.0643354	1.28026	14312000	16.2415	0	0	0	1	2	0	0.0264579	0.0633195	1	0.150072	0.0839726	0.051622	7185
2009	69	0.137374	0	0	1	820.525	0.0699923	1.49445	17562400	22.7998	0	0	0	1	2	0	0.0284411	0.0748067	1	0.161076	0.0956415	0.0532492	7479
2010	69	0.142476	1	0	1	825.252	0.0593603	1.49446	30116717	21.6867	0	0	0	1	2	0	0.0301363	0.0592064	1	0.144315	0.0886363	0.0522168	8348
2011	69	0.155627	1	1	1	830.055	0.0550539	1.36894	21573877	26.48	0	0	0	1	2	0	0.0259377	0.0548459	1	0.151783	0.100495	0.0544208	8446
2012	69	0.173416	1	1	1	834.401	0.0534391	1.41186	24732675	27.6864	0	0	0	1	2	0	0.0231084	0.0525336	1	0.168996	0.106487	0.0582537	8677.19
2013	69	0.190527	1	1	1	836.917	0.0501315	1.45567	27533110	29.5163	1	0	0	1	2	0	0.0244755	0.104329	1	0.159228	0.109069	0.0629098	8847
2014	69	0.194415	1	1	1	843.092	0.0301909	1.37877	29341866	31.7417	1	0	0	1	2	0	0.0248118	0.0991179	1	0.15681	0.112984	0.07369	8906
2015	69	0.208167	1	1	1	848.353	0.0203235	1.41067	31937707	33.4322	1	0	0	1	2	0	0.0270425	0.0967968	1	0.163209	0.113861	0.0793481	9009.74
2016	69	0.220609	1	1	1	857.535	0.0287647	1.47922	33668494	52	1	0	0	1	2	0	0.0262774	0.0987493	1	0.164708	0.107339	0.0880715	9031
2017	69	0.228966	1	1	1	866.484	0.0226074	1.4918	35323354	61.2137	1	0	1	1	2	0	0.0294715	0.0787142	1	0.177458	0.109888	0.0756326	9200
2018	69	0.231838	1	1	1	873.742	0.0227319	1.38981	38418969	62.0419	1	0	1	1	2	0	0.0374707	0.120416	1	0.174193	0.112992	0.0793181	9331
2019	69	0.242787	1	1	1	880.604	0.0244968	1.51019	43677100	68.5714	1	0	1	1	2	0	0.0385449	0.0641832	1	0.163133	0.125728	0.0748712	8961.6
2020	69	0.21989	1	1	1	1207.69	0.0232325	1.56484	43677100	68.5714	1	0	1	1	2	0	0.0385449	0.0641832	1	0.175687	0.136445	0.0833687	8715
2003	70	0.0921538	0	0	1	696.277	0.201052	1.1243	14705045	7.81614	0	0	0	1	1	0	0.0183666	0.0142314	1	0.118822	0.0831926	0.0408973	5726
2004	70	0.102002	0	0	1	705.584	0.120749	1.10566	17122746	9.55009	0	0	0	1	1	0	0.0153033	0.0142314	1	0.111561	0.0831926	0.0408973	6453
2005	70	0.105465	0	0	1	715.481	0.104081	1.17472	20595197	11.606	0	0	0	1	1	0	0.015476	0.0142314	1	0.0945833	0.0831926	0.0408973	6993
2006	70	0.120151	0	0	1	725.848	0.100959	1.20283	24274100	11.6691	0	0	0	1	1	0	0.012271	0.0142314	1	0.103316	0.0831926	0.0408973	8483
2007	70	0.149317	1	0	1	735.627	0.0955655	1.23996	25934127	17.832	0	0	0	1	1	0	0.0114268	0.0496874	1	0.146271	0.0831926	0.0408973	9911
2008	70	0.167434	1	1	1	741.989	0.0842851	1.24465	33373163	24.2634	0	0	0	1	1	0	0.0134566	0.0449431	1	0.138548	0.0749547	0.0389699	11803
2009	70	0.182244	1	1	1	746.112	0.072602	1.41472	39540797	29.2451	0	1	0	1	1	0	0.0139273	0.0601777	1	0.149226	0.0889548	0.0400856	12004
2010	70	0.18163	1	1	1	751.296	0.0626059	1.47042	101300000	29.5541	0	1	0	1	1	0	0.0139069	0.0776005	1	0.14911	0.077112	0.0409128	12296
2011	70	0.197356	1	1	1	756.715	0.054338	1.41652	50785927	34.3351	0	0	0	1	1	0	0.0150286	0.0794268	1	0.150871	0.084408	0.0459392	12415
2012	70	0.221527	1	1	1	763.195	0.0481644	1.47053	57877466	38.9009	0	1	1	1	1	0	0.0169035	0.0858493	1	0.162284	0.0912553	0.0496556	13089.5
2013	70	0.264425	1	1	1	770.264	0.0413875	1.53949	64083214	41.7559	0	1	1	1	1	0	0.0233811	0.183289	1	0.161685	0.0945097	0.0503265	12608
2014	70	0.247949	1	1	1	763.659	0.0362463	1.55718	67534428	44.7739	0	1	1	1	1	0	0.0215586	0.208848	1	0.156382	0.0950009	0.0537005	13225
2015	70	0.264043	1	1	1	770.475	0.0257664	1.6312	73580383	47.976	0	1	1	1	1	0	0.0221433	0.213776	1	0.150972	0.0939974	0.0523255	12692
2016	70	0.286579	1	1	1	783.181	0.0257683	1.67135	79138477	69.6165	0	1	1	1	1	0	0.022273	0.218708	1	0.162215	0.0880521	0.0578996	12681
2017	70	0.294015	1	1	1	798.198	0.017558	1.52819	81664372	89.1462	0	1	1	1	1	0	0.0233014	0.194786	1	0.169106	0.0887015	0.0583634	12658
2018	70	0.303038	1	1	1	813.215	0.0161009	1.53572	91684488	83.5227	0	1	1	1	1	0	0.0250577	0.168248	1	0.160266	0.0949757	0.057812	12173
2019	70	0.312993	1	1	1	835.162	0.0165521	1.64546	104700000	92.2545	0	1	1	1	1	0	0.0319007	0.0998545	1	0.163061	0.0919891	0.0598006	11818
2020	70	0.242822	1	1	1	1472.8	0.0157882	1.74346	104700000	92.2545	0	1	1	1	1	0	0.0319007	0.0998545	1	0.170099	0.102751	0.0598142	11742
2003	71	0.0642151	0	0	1	971.879	0.060095	1.27077	8498523	3.03574	0	0	0	1	2	0	0.0163074	0.0515451	1	0.182135	0.0951425	0.0573391	7102
2004	71	0.0678841	0	0	1	967.129	0.0745509	1.24251	9899820	3.67338	0	0	0	1	2	0	0.0156105	0.0515451	1	0.183012	0.0951425	0.0573391	8692
2005	71	0.0704724	0	0	1	963.505	0.0852302	1.22277	11664415	3.28148	0	0	0	1	2	0	0.0162172	0.0515451	1	0.15766	0.0951425	0.0573391	8985
2006	71	0.0738518	0	0	1	962.13	0.116742	1.20224	13478900	2.72471	0	0	0	1	2	0	0.0173047	0.0515451	1	0.145612	0.0951425	0.0573391	14015
2007	71	0.0849596	1	0	1	957.505	0.112246	1.12925	14594837	4.04163	0	0	0	1	2	0	0.0173449	0.04259	1	0.227776	0.0951425	0.0573391	14372
2008	71	0.0921857	1	1	1	954.506	0.0812645	1.18166	18751926	6.36341	0	0	0	1	2	0	0.0168456	0.044546	1	0.210348	0.0776214	0.0582084	14989
2009	71	0.0982225	1	1	1	953.256	0.0476707	1.36677	22680507	7.77547	0	0	0	1	2	0	0.0164331	0.0534182	1	0.212719	0.0810281	0.0619147	15405
2010	71	0.110602	1	1	1	953.506	0.040249	1.4017	28431370	10.8744	0	0	0	1	2	0	0.0164792	0.0549051	1	0.205318	0.0890263	0.0548668	17474
2011	71	0.130069	1	1	1	956.005	0.0342937	1.34848	30522755	15.0516	0	0	0	1	2	0	0.0163661	0.0468964	1	0.212262	0.0845154	0.0679938	17789
2012	71	0.13935	1	1	1	956.38	0.030539	1.38137	35880581	15.1594	0	1	0	1	2	0	0.0163504	0.0492684	1	0.221812	0.0793357	0.0714411	17914.5
2013	71	0.152415	1	1	1	958.005	0.0281143	1.45707	41302205	15.9165	1	1	0	1	2	0	0.0173464	0.280871	1	0.229653	0.0825281	0.0718065	17995
2014	71	0.167191	1	1	1	727.652	0.0250462	1.47532	46028671	16.8056	1	1	0	1	2	0	0.0146879	0.349288	1	0.218412	0.0880569	0.0828689	18094
2015	71	0.179051	1	1	1	726.894	0.0234572	1.571	51155079	17.6056	1	1	0	1	2	0	0.0137737	0.351391	1	0.219448	0.0960519	0.0848766	18255
2016	71	0.187327	1	1	1	727.083	0.0234301	1.63969	55548915	29.3351	1	1	0	1	2	0	0.0137333	0.358258	1	0.206713	0.105043	0.0928833	18427
2017	71	0.190393	1	1	1	724.239	0.0211481	1.48646	58163478	37.9581	1	1	0	1	2	0	0.0122533	0.364534	1	0.188858	0.120512	0.100052	18754
2018	71	0.197375	1	1	1	723.291	0.0202707	1.42419	62872595	38.27	1	1	0	1	2	0	0.0092839	0.425679	1	0.169103	0.149319	0.0961832	19005
2019	71	0.210743	1	1	1	720.447	0.0195955	1.46278	71355300	46.5789	1	1	0	1	2	0	0.0140251	0.292843	1	0.17691	0.131313	0.0936935	19246
2020	71	0.221475	1	1	1	732.771	0.0183234	1.52458	71355300	46.5789	1	1	0	1	2	0	0.0140251	0.292843	1	0.177457	0.167524	0.093736	17409
2003	72	0.0621746	0	0	1	623.733	0.0509688	0.851071	1785425	1.6041	0	0	0	1	3	0	0.020974	0.130143	1	0.205505	0.076182	0.0416428	3930
2004	72	0.0652494	0	0	1	625.067	0.0490195	0.85964	2123492	2.09015	0	0	0	1	3	0	0.0225726	0.130143	1	0.19613	0.076182	0.0416428	4829
2005	72	0.0687595	0	0	1	629.6	0.049369	0.936088	2457655	2.15083	0	0	0	1	3	0	0.0229565	0.130143	1	0.171363	0.076182	0.0416428	4835
2006	72	0.0714314	0	0	1	639.2	0.0522374	0.959669	2818500	2.77219	0	0	0	1	3	0	0.0249918	0.130143	1	0.162851	0.076182	0.0416428	9357
2007	72	0.0805166	0	0	1	642.933	0.0907626	1.02548	3152632	3.33007	0	0	0	1	3	0	0.0259084	0.0904305	1	0.22969	0.076182	0.0416428	9981
2008	72	0.0838677	0	0	1	650.933	0.0865966	1.06231	3855636	5.30156	0	0	0	1	3	0	0.0264453	0.111596	1	0.185979	0.0680851	0.0550164	10920
2009	72	0.089794	0	0	1	654.133	0.0754805	1.07101	4497307	12.6708	0	0	0	1	3	0	0.0267187	0.0992205	1	0.167424	0.065342	0.0494904	10832
2010	72	0.0975576	0	0	1	663.6	0.0624674	1.04232	9462601	8.89441	0	0	0	1	3	0	0.0267647	0.085945	1	0.151443	0.0652475	0.0492535	11224
2011	72	0.113227	0	0	1	663.427	0.0279256	0.969751	6232254	10.5582	0	1	0	1	3	0	0.0287258	0.0871707	1	0.155305	0.063358	0.0534173	11313
2012	72	0.130712	0	0	1	671.044	0.0288787	0.937785	7235945	11.546	0	1	0	1	3	0	0.0284507	0.0985276	1	0.183666	0.0659734	0.0544873	11506
2013	72	0.136448	0	0	1	683.125	0.0301748	0.936279	8231933	12.303	0	1	0	1	3	0	0.071822	0.170175	1	0.174807	0.0649042	0.0566532	11771
2014	72	0.146218	0	0	1	691.399	0.0298214	0.942406	9240273	12.9155	0	1	0	1	3	0	0.0288262	0.15591	1	0.177099	0.0743716	0.0641575	11914
2015	72	0.157524	0	0	1	696.783	0.0230925	0.984997	10482745	13.758	0	1	0	1	3	0	0.028949	0.156056	1	0.174822	0.0891247	0.0663505	12004
2016	72	0.167705	0	0	1	701.248	0.0153861	1.05275	11687081	21.5356	0	1	0	1	3	0	0.0278012	0.15413	1	0.197684	0.0983062	0.0761685	12027
2017	72	0.166551	0	0	1	699.934	0.0181311	1.10498	12794851	27.3921	0	1	0	1	3	0	0.0293474	0.159474	1	0.193997	0.105155	0.0817564	12117
2018	72	0.172505	0	0	1	701.248	0.0144073	1.16131	14200168	28.2772	0	1	0	1	3	0	0.0289763	0.167165	1	0.195459	0.112687	0.0923326	11909
2019	72	0.181518	1	0	1	701.155	0.0134942	1.15373	16219300	32.7715	0	1	0	1	3	0	0.0311475	0.231025	1	0.185138	0.110293	0.0786216	12103
2020	72	0.200974	1	1	1	603.992	0.012928	1.28543	16219300	32.7715	0	1	0	1	3	0	0.0311475	0.231025	1	0.186345	0.128728	0.0759523	12105
2003	73	0.0497719	0	0	1	516.183	0.019748	0.70681	1782453	1.71943	0	0	0	1	3	0	0.0146678	0.125926	1	0.193881	0.113727	0.046587	4845
2004	73	0.0603573	0	0	1	520.353	0.0199101	0.709334	2091939	2.13144	0	0	0	1	3	0	0.0169845	0.125926	1	0.178343	0.113727	0.046587	5727
2005	73	0.0647721	0	0	1	524.027	0.00987273	0.760519	2473621	2.22088	0	0	0	1	3	0	0.0183514	0.125926	1	0.190386	0.113727	0.046587	6976
2006	73	0.0673057	0	0	1	528.991	0.0141655	0.785442	2889700	2.22228	0	0	0	1	3	0	0.0178571	0.125926	1	0.183433	0.113727	0.046587	9975
2007	73	0.0737545	0	0	1	530.183	0.0284562	0.770979	3184823	3.17258	0	0	0	1	3	0	0.0168187	0.0986525	1	0.226375	0.113727	0.046587	10084
2008	73	0.0777875	0	0	1	533.062	0.0344779	0.758364	4007102	4.0843	0	0	0	1	3	0	0.0162431	0.0816682	1	0.202256	0.106614	0.0538733	11064
2009	73	0.0843571	0	0	1	530.381	0.0374011	0.832016	4849075	5.34573	0	0	0	1	3	0	0.0123847	0.13715	1	0.18212	0.105014	0.0616165	11220
2010	73	0.0896443	0	0	1	534.849	0.0512822	0.857878	84263434	5.47362	0	0	0	1	3	0	0.0119654	0.123199	1	0.0177413	0.111051	0.0568632	11804
2011	73	0.102943	0	0	1	539.317	0.0619112	0.775148	6789189	7.23091	0	0	0	1	3	0	0.0149363	0.113257	1	0.179438	0.0951867	0.0676486	12458
2012	73	0.120906	0	0	1	542.891	0.0696984	0.782333	8068630	8.77835	0	0	1	1	3	0	0.0156909	0.117531	1	0.196352	0.0860649	0.0693227	12804.3
2013	73	0.125783	0	0	1	549.047	0.0374084	0.798427	9318062	9.76492	0	0	1	1	3	0	0.0189573	0.18458	1	0.190235	0.0864563	0.0665888	12930
2014	73	0.135222	0	0	1	558.624	0.0299879	0.816865	10445155	10.5301	0	0	1	1	3	0	0.0172344	0.263287	1	0.163597	0.0991312	0.0744585	13074.2
2015	73	0.142431	0	0	1	562.812	0.0275416	0.84829	11839222	11.3375	0	0	1	1	3	0	0.0165472	0.265863	1	0.153687	0.092142	0.0659746	13270
2016	73	0.153207	0	0	1	566.301	0.0253104	1.00591	13605124	19.5423	0	0	1	1	3	0	0.0162909	0.258024	1	0.160982	0.099758	0.0903675	13351
2017	73	0.153115	0	0	1	559.322	0.0238976	1.03118	14831039	26.025	0	0	1	1	3	0	0.0159616	0.238876	1	0.189455	0.114504	0.0980032	13232
2018	73	0.155386	0	0	1	559.322	0.021722	1.01021	16052517	27.0945	0	0	1	1	3	0	0.0222741	0.22097	1	0.163963	0.124433	0.0949935	13436
2019	73	0.163643	1	0	1	558.325	0.018686	1.06884	18122300	31.9643	0	0	1	1	3	0	0.0304812	0.37909	1	0.15935	0.126769	0.0847775	13508
2020	73	0.185149	1	1	1	454.636	0.0179739	1.20547	18122300	31.9643	0	0	1	1	3	0	0.0304812	0.37909	1	0.152895	0.133656	0.0865135	13610
2003	74	0.0562217	0	0	1	531.602	0.0266184	0.839173	4368493	2.00172	0	0	0	1	3	0	0.0170691	0.107309	1	0.306523	0.0862384	0.0541564	5955
2004	74	0.0598992	0	0	1	532.804	0.0146176	0.843557	5148314	1.69585	0	0	0	1	3	0	0.0221202	0.107309	1	0.295263	0.0862384	0.0541564	7673
2005	74	0.0628968	0	0	1	470.571	0.013192	0.846706	5888632	1.8645	0	0	0	1	3	0	0.0192626	0.107309	1	0.260856	0.0862384	0.0541564	7767
2006	74	0.0653138	0	0	1	474.134	0.0220785	0.800274	6394900	2.03063	0	0	0	1	3	0	0.0204792	0.107309	1	0.234635	0.0862384	0.0541564	16871
2007	74	0.0725811	0	0	1	477.139	0.0449632	0.78151	6979958	3.04379	0	0	0	1	3	0	0.0207089	0.0911137	1	0.265653	0.0862384	0.0541564	16931
2008	74	0.0764942	0	0	1	478.258	0.0408902	0.81216	8636299	3.53537	0	0	0	1	3	0	0.0186693	0.108124	1	0.218229	0.0772964	0.070103	17571
2009	74	0.0853601	0	0	1	478.671	0.0371931	0.85824	9940085	5.27655	0	0	0	1	3	0	0.0183398	0.116799	1	0.181782	0.0789119	0.0656381	17870
2010	74	0.0840201	0	0	1	480.851	0.0378281	0.85563	13104000	7.19153	0	0	0	1	3	0	0.0181083	0.0991584	1	0.168706	0.0876832	0.0679875	18415
2011	74	0.0980412	0	0	1	483.561	0.0393355	0.837202	12643709	10.6351	0	0	0	1	3	0	0.0183782	0.0900388	1	0.19168	0.0817003	0.0719513	18564
2012	74	0.109874	0	0	1	484.563	0.0427111	0.865168	15193251	10.0924	0	0	0	1	3	0	0.019145	0.0832335	1	0.197687	0.0819042	0.0778702	18807
2013	74	0.119761	0	0	1	485.388	0.0276173	0.919596	17883389	10.5608	0	1	0	1	3	0	0.0180587	0.165527	1	0.188368	0.0819445	0.0794968	19141
2014	74	0.132185	0	0	1	489.339	0.016773	0.962751	20623925	11.1044	0	1	0	1	3	0	0.0164911	0.149006	1	0.172336	0.0806353	0.0827075	19141
2015	74	0.145003	0	0	1	489.044	0.0117573	1.03596	23975234	11.8357	0	1	0	1	3	0	0.0159157	0.15522	1	0.170666	0.0859294	0.0813335	19525
2016	74	0.152722	0	0	1	490.816	0.0102586	1.14838	26824604	20.9386	0	1	0	1	3	0	0.0161272	0.144454	1	0.177673	0.105199	0.0955185	19568
2017	74	0.153113	0	0	1	487.863	0.010476	1.17669	28923044	26.8765	0	1	0	1	3	0	0.0175081	0.138429	1	0.18013	0.119671	0.101219	19595
2018	74	0.159853	0	0	1	487.272	0.0110123	1.12579	31713279	27.7576	0	1	0	1	3	0	0.0238658	0.12558	1	0.165009	0.136213	0.0932054	20550.2
2019	74	0.165584	1	0	1	484.909	0.0110475	1.23434	36755600	34.3484	0	1	0	1	3	0	0.034034	0.122713	1	0.166253	0.137889	0.0892173	20541.8
2020	74	0.188398	1	1	1	396.314	0.0105834	1.40603	36755600	34.3484	0	1	0	1	3	0	0.034034	0.122713	1	0.148927	0.162278	0.101236	21920
2003	75	0.0703385	0	0	1	683.75	0.0615091	1.11396	4491267	4.89451	0	0	0	1	2	0	0.0214266	0.169101	1	0.209644	0.0767315	0.0455775	4097
2004	75	0.0731875	0	0	1	684.806	0.0854827	1.06548	5227957	6.0028	0	0	0	1	2	0	0.0213256	0.169101	1	0.202793	0.0767315	0.0455775	5459
2005	75	0.0761557	0	0	1	687.82	0.0467139	1.03327	6046486	6.89115	0	0	0	1	2	0	0.0219286	0.169101	1	0.19075	0.0767315	0.0455775	5479
2006	75	0.0805035	0	0	1	691.287	0.0551416	0.986457	6755400	6.93188	0	0	0	1	2	0	0.0228814	0.169101	1	0.166743	0.0767315	0.0455775	9247
2007	75	0.0891567	0	0	1	692.192	0.0507256	0.955754	7114663	7.21019	0	0	0	1	2	0	0.0219358	0.140607	1	0.208742	0.0767315	0.0455775	9694
2008	75	0.0945883	0	0	1	693.096	0.0759287	0.986411	8991000	8.6833	0	0	0	1	2	0	0.0268817	0.185844	1	0.189346	0.0736685	0.0476755	9907
2009	75	0.103297	0	0	1	691.589	0.0833687	1.11352	10953113	12.4075	0	0	0	1	2	0	0.025097	0.189691	1	0.1844	0.073818	0.0518339	10060
2010	75	0.110538	1	0	1	696.556	0.0780812	1.09018	14860633	14.9465	0	0	0	1	2	0	0.0246944	0.184612	1	0.180212	0.0786932	0.0523575	10231
2011	75	0.125079	1	1	1	698.073	0.0516311	1.07148	14278665	19.1155	0	0	0	1	2	0	0.0256471	0.187796	1	0.177067	0.0753868	0.0571169	10245
2012	75	0.134602	1	1	1	695.494	0.0460133	1.12875	16975080	16.1431	0	0	0	1	2	0	0.027972	0.145736	1	0.193274	0.0710323	0.0654143	10319.9
2013	75	0.141578	1	1	1	697.618	0.0373038	1.17985	19310195	16.7464	0	1	0	1	2	0	0.0253215	0.353406	1	0.178455	0.0773929	0.0668066	10414.6
2014	75	0.152034	1	1	1	699.894	0.0230528	1.15464	21170920	17.9926	0	1	0	1	2	0	0.0256003	0.331689	1	0.177781	0.0772578	0.0709488	10525.4
2015	75	0.161776	1	1	1	699.59	0.0131552	1.1749	23766844	19.0848	0	1	0	1	2	0	0.0213983	0.328733	1	0.170039	0.0762455	0.0731289	10530
2016	75	0.171671	1	1	1	700.956	0.0179742	1.20501	25609777	31.8182	0	1	0	1	2	0	0.0222266	0.350139	1	0.1769	0.0845982	0.0789194	9546
2017	75	0.177373	1	1	1	697.921	0.016105	1.12556	26646363	40.2174	0	1	0	1	2	0	0.0208907	0.325366	1	0.177994	0.108934	0.0874307	9610.43
2018	75	0.188403	1	1	1	696.404	0.0147748	1.09721	28606486	39.4336	0	1	0	1	2	0	0.0205028	0.397291	1	0.165639	0.121106	0.0716378	9729.92
2019	75	0.198011	1	1	1	693.37	0.0163625	1.14538	32175140	40.4814	0	1	0	1	2	0	0.0322806	0.201791	1	0.159735	0.117248	0.0741074	9726.38
2020	75	0.207737	1	1	1	691.853	0.0158294	1.25436	32175140	40.4814	0	1	0	1	2	0	0.0322806	0.201791	1	0.159312	0.124961	0.0628535	9632
2003	76	0.085979	0	0	1	694.567	0.104093	0.906903	3382088	4.71905	0	0	0	1	3	0	0.0241083	0.0449318	1	0.175231	0.0493822	0.0435367	2094
2004	76	0.0908948	0	0	1	694.567	0.0642099	0.866029	3884619	4.89674	0	0	0	1	3	0	0.0251223	0.0449318	1	0.178364	0.0493822	0.0435367	3038
2005	76	0.0924544	0	0	1	695.607	0.0560009	0.922316	4584477	5.50617	0	0	0	1	3	0	0.0242464	0.0449318	1	0.16094	0.0493822	0.0435367	3192
2006	76	0.0979425	0	0	1	698.726	0.0570025	0.908646	5217500	6.72716	0	0	0	1	3	0	0.0226231	0.0449318	1	0.150986	0.0493822	0.0435367	5181
2007	76	0.107861	0	0	1	698.726	0.0670195	0.848263	5290822	9.484	0	0	0	1	3	0	0.020977	0.0366208	1	0.190496	0.0493822	0.0435367	6219
2008	76	0.115984	0	0	1	698.726	0.0592718	0.896727	6867081	12.6183	0	0	0	1	3	0	0.0206954	0.0330734	1	0.187501	0.056743	0.0429267	6475
2009	76	0.125466	0	0	1	701.586	0.058862	1.06771	8476398	13.7384	0	0	0	1	3	0	0.0210268	0.0441882	1	0.184336	0.0566294	0.0534303	6732
2010	76	0.1328	0	0	1	703.665	0.0549907	1.10846	15633402	15.9649	0	0	0	1	3	0	0.0201288	0.0594191	1	0.169676	0.0556709	0.0484368	6936
2011	76	0.147208	0	0	1	706.785	0.050508	1.05209	11088260	16.6853	0	0	0	1	3	0	0.0262287	0.0671885	1	0.164009	0.0641695	0.0601281	7015
2012	76	0.164884	0	0	1	705.485	0.0531341	1.08367	13013598	22.1076	0	0	1	1	3	0	0.0267813	0.0459485	1	0.195566	0.0712008	0.0619341	7068.46
2013	76	0.183126	1	0	1	706.525	0.0655181	1.12373	14754886	22.0751	1	0	1	1	3	0	0.0304069	0.0823075	1	0.173673	0.065926	0.0572616	7201
2014	76	0.189457	1	1	1	708.594	0.0244598	1.08727	15694030	22.7857	1	0	1	1	3	0	0.0281884	0.0888852	1	0.176102	0.0736572	0.0598365	7264
2015	76	0.199463	1	1	1	707.552	0.0232094	1.13323	17414800	24.2915	1	0	1	1	3	0	0.0275248	0.105465	1	0.184785	0.0752731	0.0623978	7333
2016	76	0.210175	1	1	1	708.333	0.0234029	1.22749	18791047	39.7059	1	0	1	1	3	0	0.0273087	0.094742	1	0.184741	0.0904833	0.0643082	7354
2017	76	0.212088	1	1	1	705.729	0.0227734	1.21622	19826662	50.5535	1	0	1	1	3	0	0.028797	0.0752751	1	0.185593	0.111655	0.0627076	7443
2018	76	0.224694	1	1	1	705.729	0.0141782	1.24518	21610707	49.0775	1	0	1	1	3	0	0.0241998	0.0987841	1	0.190731	0.11535	0.0733087	7255
2019	76	0.229364	1	1	1	703.125	0.0110251	1.36018	24393200	60	1	0	1	1	3	0	0.0332535	0.0895959	1	0.16266	0.111013	0.0627989	7321
2020	76	0.220274	1	1	1	835.938	0.0107838	1.49101	24393200	60	1	0	1	1	3	0	0.0332535	0.0895959	1	0.154343	0.122744	0.0654679	6890
2003	77	0.0699995	0	0	1	869.798	0.043193	1.02809	3949930	2.24538	0	0	0	1	3	0	0.0226646	0.168952	1	0.231172	0.0714153	0.0456266	3157
2004	77	0.0725696	0	0	1	868.244	0.0486749	0.994251	4614582	3.10569	0	0	0	1	3	0	0.0230171	0.168952	1	0.237004	0.0714153	0.0456266	4624
2005	77	0.0756143	0	0	1	866.138	0.0454755	1.00321	5356715	4.12016	0	0	0	1	3	0	0.022896	0.168952	1	0.206964	0.0714153	0.0456266	4748
2006	77	0.0784378	0	0	1	868.725	0.052347	0.9517	5944400	2.82857	0	0	0	1	3	0	0.0229008	0.168952	1	0.177413	0.0714153	0.0456266	7270
2007	77	0.0883401	0	0	1	863.723	0.0475024	0.937694	6398000	4.72471	0	0	0	1	3	0	0.0238656	0.138986	1	0.21381	0.0714153	0.0456266	7362
2008	77	0.0899172	0	0	1	864.068	0.0522922	1.00555	8248700	6.87153	0	0	0	1	3	0	0.0212095	0.158297	1	0.194458	0.0764069	0.0555162	7954
2009	77	0.0967777	0	0	1	869.415	0.0434417	1.13515	9978748	7.76175	0	0	0	1	3	0	0.0230856	0.156686	1	0.16984	0.0710187	0.0523833	8206
2010	77	0.10627	0	0	1	871.954	0.0450218	1.13257	14606870	9.99108	0	0	0	1	3	0	0.0234186	0.136843	1	0.179006	0.0807822	0.0562781	8696
2011	77	0.114352	0	0	1	876.274	0.0377849	1.07031	13077713	9.26559	0	0	0	1	3	0	0.0241117	0.131547	1	0.163949	0.0841539	0.0658728	8894
2012	77	0.129446	0	0	1	875.065	0.0338837	1.1225	15465287	14.0205	0	0	0	1	3	0	0.0266504	0.084495	1	0.19397	0.0859422	0.0789631	9003.9
2013	77	0.133026	1	0	1	877.484	0.0272408	1.17876	17860126	14.5727	1	1	0	1	3	0	0.0111814	0.251141	1	0.165878	0.0861231	0.0798697	9335
2014	77	0.142192	1	1	1	878.694	0.0171197	1.17353	19848014	14.7493	1	1	0	1	3	0	0.0123998	0.290045	1	0.159529	0.0848038	0.0849384	9457
2015	77	0.152458	1	1	1	877.657	0.017995	1.2044	22424641	15.5542	1	1	0	1	3	0	0.0122236	0.294953	1	0.160386	0.0866481	0.0921842	9538
2016	77	0.164217	1	1	1	877.83	0.0217738	1.28618	24747108	26.5748	1	1	0	1	3	0	0.0143636	0.319806	1	0.168378	0.0954046	0.0883211	9635
2017	77	0.167105	1	1	1	872.646	0.0242266	1.20819	26364975	34.6535	1	1	0	1	3	0	0.0142068	0.323312	1	0.161035	0.103648	0.0910002	9893
2018	77	0.178947	1	1	1	869.19	0.0195286	1.19809	28766277	33.002	1	1	0	1	3	0	0.0131625	0.326626	1	0.140685	0.120482	0.0902397	9954
2019	77	0.185458	1	1	1	865.584	0.0197378	1.35713	32751100	41.1178	1	1	0	1	3	0	0.0163813	0.318575	1	0.127659	0.156856	0.0824078	10087
2020	77	0.200335	1	1	1	780.926	0.0190721	1.48502	32751100	41.1178	1	1	0	1	3	0	0.0163813	0.318575	1	0.128127	0.145505	0.0849102	9980
2003	78	0.0601039	0	0	1	604.676	0.00586135	0.570417	1053442	0.306379	0	0	0	1	3	0	0.0141884	0.456325	1	0.247957	0.0871058	0.0479061	5405
2004	78	0.0664118	0	0	1	609.468	0.00390175	0.573841	1291814	1.19862	0	0	0	1	3	0	0.0162065	0.456325	1	0.207019	0.0871058	0.0479061	6118
2005	78	0.0698786	0	0	1	613.092	0.00728892	0.610121	1552997	1.5204	0	0	0	1	3	0	0.0124717	0.456325	1	0.262021	0.0871058	0.0479061	6560
2006	78	0.0744662	0	0	1	618.936	0.00852642	0.62085	1847900	0.817658	0	0	0	1	3	0	0.0135501	0.456325	1	0.233857	0.0871058	0.0479061	9798
2007	78	0.0862571	0	0	1	621.274	0.0102892	0.656286	2168785	1.75486	0	0	0	1	3	0	0.0137335	0.35624	1	0.28702	0.0871058	0.0479061	10034
2008	78	0.0929504	0	0	1	624.898	0.0100276	0.683097	2711575	2.59991	0	0	0	1	3	0	0.0171544	0.346801	1	0.230874	0.100822	0.0618754	10050
2009	78	0.0994081	0	0	1	631.911	0.00922225	0.734223	3361305	3.89279	0	0	0	1	3	0	0.0165692	0.595224	1	0.230737	0.0976819	0.0553836	10160
2010	78	0.0963522	0	0	1	638.574	0.0114964	0.761769	6256083	5.65815	0	0	0	1	3	0	0.0162715	0.496778	1	0.238199	0.114765	0.0544799	10331.6
2011	78	0.105879	0	0	1	648.86	0.00927675	0.755443	4974998	6.50652	0	0	0	1	3	0	0.016066	0.442039	1	0.221174	0.108841	0.0642741	10416
2012	78	0.119892	0	0	1	654.939	0.0187439	0.806077	6210249	8.03141	0	0	0	1	3	0	0.0163934	0.380519	1	0.232866	0.106241	0.0658223	10597
2013	78	0.125837	0	0	1	671.164	0.0184732	0.864795	7362873	8.91453	0	0	0	1	3	0	0.0110294	0.607847	1	0.218749	0.101813	0.0678429	10731
2014	78	0.134848	0	0	1	681.253	0.0211518	0.828184	8131972	9.47133	0	0	0	1	3	0	0.0127709	0.531664	1	0.224412	0.10009	0.0783298	10977
2015	78	0.146494	0	0	1	687.823	0.00874095	0.855903	9495099	9.89255	0	0	0	1	3	0	0.0121504	0.497564	1	0.201981	0.111883	0.0851939	11175
2016	78	0.14811	1	0	1	694.51	0.0127108	0.938885	10863293	17.9054	0	0	0	1	3	0	0.01338	0.461759	1	0.162988	0.109193	0.0883953	10500
2017	78	0.153891	1	1	1	693.336	0.00940102	0.963238	12094996	23.181	0	0	0	1	3	0	0.0132479	0.426657	1	0.169382	0.11563	0.101769	10552
2018	78	0.158753	1	1	1	693.336	0.00906563	0.998536	13447836	25.0423	0	0	0	1	3	0	0.0129193	0.629986	1	0.174693	0.124348	0.101813	10565
2019	78	0.167866	1	1	1	694.51	0.00991835	1.00141	15275300	30.4054	0	0	0	1	3	0	0.0182437	0.380801	1	0.166746	0.118381	0.0909558	12064
2020	78	0.192162	1	1	1	585.406	0.00942424	1.11339	15275300	30.4054	0	0	0	1	3	0	0.0182437	0.380801	1	0.164411	0.130015	0.0899831	12405
2003	79	0.096733	0	0	1	387.322	0.0397536	2.11429	14664200	10.2932	0	0	0	1	1	1	0.0515053	0.120813	1	0.150046	0.0891923	0.0586894	6693
2004	79	0.107118	0	0	1	392.685	0.0463968	2.26926	18351700	14.3547	0	0	0	1	1	1	0.051149	0.120813	1	0.15732	0.0891923	0.0586894	6742
2005	79	0.114376	0	0	1	397.987	0.0476789	2.29341	21916600	16.5783	0	0	0	1	1	1	0.0471652	0.120813	1	0.152458	0.0891923	0.0586894	11644
2006	79	0.120819	0	0	1	401.482	0.0522425	2.23246	24736900	18.8768	0	0	0	1	1	1	0.0505722	0.120813	1	0.153233	0.0891923	0.0586894	14181
2007	79	0.129403	0	0	1	405.158	0.0519611	2.2327	25787800	18.1376	0	0	0	1	1	1	0.0522837	0.103078	1	0.186902	0.0891923	0.0586894	14463
2008	79	0.138089	0	0	1	408.291	0.0481033	2.33128	34206500	19.4992	0	0	0	1	1	1	0.0522449	0.103915	1	0.176933	0.0960521	0.0618374	14700
2009	79	0.144918	0	0	1	411.786	0.0538915	2.80768	42869189	26.0943	0	1	0	1	1	1	0.052799	0.114531	1	0.175932	0.0989949	0.0659962	15114
2010	79	0.15329	1	0	1	415.221	0.0495696	2.87172	150800000	31.6202	0	1	1	1	1	1	0.0645009	0.110103	1	0.171725	0.103661	0.0676445	15265.6
2011	79	0.168214	1	1	1	419.197	0.0434537	2.59926	55191683	34.6621	0	0	1	1	1	1	0.0630344	0.109468	1	0.176658	0.103734	0.0686886	15089
2012	79	0.181645	1	1	1	422.726	0.0401356	2.51215	60220823	39.4004	0	1	1	1	1	1	0.0663356	0.119073	1	0.186926	0.11083	0.0711229	14938.6
2013	79	0.199938	1	1	1	425.765	0.039165	2.6067	63397531	47.9762	0	1	1	1	1	1	0.0652512	0.111141	1	0.18983	0.110551	0.0726293	15900.3
2014	79	0.207516	1	1	1	431.309	0.0422675	2.60152	66945512	38.9774	0	1	1	1	1	1	0.0658397	0.126289	1	0.190072	0.112629	0.0745702	16024.5
2015	79	0.241573	1	1	1	435.948	0.0440784	2.88582	75070901	40.774	0	1	1	1	1	1	0.0702454	0.127852	1	0.185356	0.108659	0.0635704	16210
2016	79	0.260163	1	1	1	443.48	0.0423282	2.87391	83131325	60.3261	0	1	1	1	1	1	0.0840658	0.127108	1	0.180168	0.106331	0.0691242	16306.1
2017	79	0.286323	1	1	1	454.326	0.0354108	2.80258	85029600	67.5066	0	1	1	1	1	1	0.0959167	0.111937	1	0.181254	0.112381	0.0728974	16424.1
2018	79	0.301449	1	1	1	459.265	0.0334397	2.87287	99812364	65.7623	0	1	1	1	1	1	0.0891866	0.113737	1	0.183704	0.119015	0.0645125	16520.3
2019	79	0.321174	1	1	1	471.726	0.0274997	2.83901	116800000	65.912	0	1	1	1	1	1	0.0966008	0.09681	1	0.186171	0.117411	0.0665695	16667.5
2020	79	0.261996	1	1	1	710.259	0.0262523	3.22197	116800000	65.912	0	1	1	1	1	1	0.0966008	0.09681	1	0.194884	0.122317	0.0719929	16919
2003	81	0.0583813	0	0	1	629.922	0.00807762	1.43205	9203153	10.1823	0	0	0	1	2	0	0.0203558	0.10526	1	0.267632	0.059056	0.0644818	5448
2004	81	0.062938	0	0	1	633.231	0.0123429	1.37967	10040379	10.4879	0	0	0	1	2	0	0.0161372	0.10526	1	0.286368	0.059056	0.0644818	5455
2005	81	0.066761	0	0	1	636.711	0.0183236	1.42082	11613127	16.3303	0	0	0	1	2	0	0.0145085	0.10526	1	0.287427	0.059056	0.0644818	5564.9
2006	81	0.0727639	0	0	1	641.972	0.020075	1.53405	14763429	14.026	0	0	0	1	2	0	0.013367	0.10526	1	0.230486	0.059056	0.0644818	7057.57
2007	81	0.0755967	0	0	1	648.846	0.0217503	1.56383	16380211	12.1969	0	0	0	1	2	0	0.0114027	0.105311	1	0.265315	0.059056	0.0644818	7125.36
2008	81	0.0838585	0	0	1	655.126	0.0074986	1.7002	20850242	14.3004	0	0	0	1	2	0	0.0113339	0.117122	1	0.275404	0.059056	0.0644818	7336
2009	81	0.086795	0	0	1	660.926	0.00633761	2.11781	27527763	56.4245	0	0	0	1	2	0	0.0112412	0.128662	1	0.272672	0.0526113	0.0740873	7566
2010	81	0.0991859	0	0	1	667.572	0.0040672	2.22137	55166818	21.9583	0	0	0	1	2	0	0.011212	0.115537	1	0.255294	0.0575371	0.0749866	7714
2011	81	0.102791	0	0	1	677.414	0.00192997	2.20726	35663098	22.3821	0	0	0	1	2	0	0.0145553	0.11105	1	0.252715	0.065148	0.0879748	7735.13
2012	81	0.115898	0	0	1	673.909	0.00685342	2.02378	36169626	25.2437	0	0	1	1	2	0	0.0162332	0.124923	1	0.267252	0.0715696	0.0771964	7915.53
2013	81	0.124957	1	0	1	684.997	0.00775724	1.94092	38212517	29.3608	0	0	1	1	2	0	0.0162136	0.101996	1	0.265676	0.0667577	0.0797934	8215
2014	81	0.132179	1	1	1	674.43	0.00760411	1.84454	38831144	32.0757	0	0	1	1	2	0	0.0152832	0.100922	1	0.255603	0.0789726	0.0946595	8215
2015	81	0.145906	1	1	1	671.356	0.00406269	1.97637	44870392	35.503	0	0	1	1	2	0	0.0152027	0.111967	1	0.259696	0.0762064	0.097595	8426.36
2016	81	0.152744	1	1	1	676.984	0.00316804	2.002	51357521	39.2421	0	0	1	1	2	0	0.0152008	0.126721	1	0.24363	0.07716	0.102957	8485
2017	81	0.160147	1	1	1	682.777	0.00446937	2.00967	56175736	44.2424	0	0	1	1	2	0	0.0159516	0.135862	1	0.235214	0.116238	0.0903911	8595.46
2018	81	0.1672	1	1	1	684.558	0.00576302	1.9541	66209185	49.4572	0	0	1	1	2	0	0.0145306	0.106295	1	0.216206	0.115019	0.0870375	8994.15
2019	81	0.17464	1	1	1	687.036	0.00792001	1.99159	76018319	48.6779	0	0	1	1	2	0	0.0179125	0.0669803	1	0.190674	0.10466	0.0840155	14904
2020	81	0.16876	1	1	1	791.908	0.00761577	2.18774	76018319	48.6779	0	0	1	1	2	0	0.0179125	0.0669803	1	0.214814	0.106309	0.102666	15084
2003	82	0.077841	0	0	1	850.575	0.0769485	1.19804	5414963	6.5361	0	0	0	1	2	0	0.0277685	0.182449	1	0.221187	0.0462871	0.0422507	2006
2004	82	0.0843351	0	0	1	852.874	0.0805079	1.10993	6321092	9.99467	0	0	0	1	2	0	0.0169197	0.182449	1	0.223084	0.0462871	0.0422507	2063
2005	82	0.0904334	0	0	1	853.895	0.081705	1.15702	7371382	12.3985	0	0	0	1	2	0	0.0134009	0.182449	1	0.217393	0.0462871	0.0422507	2837
2006	82	0.0989522	0	0	1	857.216	0.0723261	1.17572	8504255	12.6723	0	0	0	1	2	0	0.0133877	0.182449	1	0.2203	0.0462871	0.0422507	3668
2007	82	0.106808	0	0	1	860.281	0.0797317	1.13296	9074849	14.1403	0	0	0	1	2	0	0.0138485	0.175677	1	0.244066	0.0462871	0.0422507	7092
2008	82	0.112026	0	0	1	863.602	0.0520223	1.20434	11553785	16.0133	0	0	0	1	2	0	0.0136729	0.153641	1	0.239868	0.0544291	0.0513692	7412
2009	82	0.114882	0	0	1	867.433	0.0475314	1.51417	13856243	19.0442	0	0	0	1	2	0	0.0151296	0.168521	1	0.216548	0.0466312	0.0550893	7501
2010	82	0.126538	1	0	1	872.542	0.0473806	1.56109	27536395	22.8629	0	1	0	1	2	0	0.0146766	0.178834	1	0.215668	0.0515932	0.065414	7669
2011	82	0.139416	1	1	1	876.373	0.041513	1.55698	18804510	26.8103	0	1	0	1	2	0	0.0168248	0.150935	1	0.231083	0.0794614	0.0640982	7758
2012	82	0.150669	1	1	1	879.949	0.0389068	1.54055	21444946	32.5109	0	1	0	1	2	0	0.0185606	0.172098	1	0.249049	0.0804421	0.0579863	7863.2
2013	82	0.168037	1	1	1	883.525	0.0434192	1.61157	24382135	38.1613	0	1	0	1	2	0	0.0176692	0.167964	1	0.233419	0.0712213	0.0561732	8000.32
2014	82	0.169231	1	1	1	889.144	0.0457287	1.64465	27015761	40.7929	0	1	0	1	2	0	0.0181069	0.147524	1	0.225929	0.0688429	0.0070116	8067
2015	82	0.184712	1	1	1	892.72	0.0475259	1.64177	29492383	42.3462	0	1	0	1	2	0	0.0175504	0.147514	1	0.209387	0.0652873	0.0647997	8088
2016	82	0.190634	1	1	1	833.531	0.0463091	1.71673	32455855	46.5909	0	1	0	1	2	0	0.0191186	0.134087	1	0.202906	0.076452	0.0650864	8117
2017	82	0.200607	1	1	1	843.003	0.0461553	1.67667	34063490	49.1573	0	1	1	1	2	0	0.0250221	0.11482	1	0.206353	0.0839844	0.065531	8140
2018	82	0.218948	1	1	1	852.475	0.0426465	1.66345	37194671	53.3333	0	1	1	1	2	0	0.0272389	0.0564251	1	0.204125	0.0835791	0.0608914	8242
2019	82	0.233495	1	1	1	861.946	0.0529965	1.73528	43134368	51.3736	0	1	1	1	2	0	0.0293362	0.0721234	1	0.170863	0.0809883	0.0532441	8288
2020	82	0.196344	1	1	1	1281.08	0.0516582	1.90364	43134368	51.3736	0	1	1	1	2	0	0.0293362	0.0721234	1	0.196979	0.0856076	0.0637753	8276
2003	83	0.0731943	0	0	1	441.389	0.0906276	0.991166	2605537	4.65366	0	0	0	1	3	0	0.0288147	0.294019	1	0.218558	0.0590805	0.0591037	2815
2004	83	0.0723801	0	0	1	442.076	0.0856429	0.892828	2886501	6.13779	0	0	0	1	3	0	0.0209059	0.294019	1	0.224063	0.0590805	0.0591037	3039
2005	83	0.0877961	0	0	1	442.764	0.0827397	0.929128	3309349	6.53404	0	0	0	1	3	0	0.0189613	0.294019	1	0.216385	0.0590805	0.0591037	3044.9
2006	83	0.089928	0	0	1	443.279	0.0792995	0.927983	3869368	7.44955	0	0	0	1	3	0	0.019432	0.294019	1	0.197137	0.0590805	0.0591037	6938
2007	83	0.103544	0	0	1	443.108	0.0719147	0.898276	4139781	8.92653	0	0	0	1	3	0	0.0178021	0.263817	1	0.222731	0.0590805	0.0591037	7107
2008	83	0.109511	0	0	1	444.311	0.0538257	0.968022	5390516	11.2989	0	0	0	1	3	0	0.0186544	0.280667	1	0.209425	0.054745	0.056946	7386
2009	83	0.117211	0	0	1	445.514	0.0502765	1.26852	6883264	15.2367	0	0	0	1	3	0	0.0182621	0.329577	1	0.198208	0.0468224	0.0596222	7747
2010	83	0.124129	0	0	1	446.889	0.0477942	1.38709	14613222	18.663	0	0	0	1	3	0	0.018201	0.334438	1	0.197534	0.0605714	0.0652072	7890.12
2011	83	0.135276	0	0	1	448.625	0.0399573	1.38288	9544396	20.4323	0	0	0	1	3	0	0.0147236	0.330238	1	0.211613	0.0894585	0.0787793	7987.8
2012	83	0.143983	0	0	1	449.141	0.0389145	1.34191	10784617	22.9533	0	0	0	1	3	0	0.0174098	0.326132	1	0.221547	0.0958921	0.0885576	8110.93
2013	83	0.154909	0	0	1	450.721	0.0363593	1.42968	12437968	30.8571	0	1	0	1	3	0	0.0282158	0.278656	1	0.247953	0.0867836	0.0975219	8216.26
2014	83	0.161795	0	0	1	453.265	0.0309084	1.40903	13699495	33.3586	0	1	0	1	3	0	0.027109	0.258762	1	0.206854	0.102067	0.104153	7510.98
2015	83	0.176221	0	0	1	453.093	0.0281461	1.45597	15481478	39.4388	0	1	0	1	3	0	0.0171794	0.28972	1	0.194883	0.0837335	0.0854449	7666
2016	83	0.183573	1	0	1	455.326	0.0291174	1.52199	17447634	44.5283	0	1	0	1	3	0	0.0171212	0.260838	1	0.20138	0.0892135	0.0810571	7724
2017	83	0.196259	1	1	1	457.045	0.0287182	1.6005	19046429	59.3985	0	1	0	1	3	0	0.0176657	0.232947	1	0.195905	0.100692	0.0865734	7958
2018	83	0.205229	1	1	1	458.763	0.0309428	1.66016	21213667	72.2846	0	1	0	1	3	0	0.0187883	0.224539	1	0.175849	0.096508	0.0828983	8079
2019	83	0.225142	1	1	1	460.481	0.0419569	1.65399	24449737	76.1194	0	1	0	1	3	0	0.0202123	0.158064	1	0.164562	0.0991372	0.088729	8065
2020	83	0.206018	1	1	1	579.038	0.0409279	1.82965	24449737	76.1194	0	1	0	1	3	0	0.0202123	0.158064	1	0.17379	0.0929371	0.0860613	8139
2003	84	0.0763002	0	0	1	525.436	0.0564355	1.17525	6649024	9.72195	0	0	0	1	2	0	0.0188872	0.205077	1	0.221158	0.055163	0.0557397	4167
2004	84	0.0812956	0	0	1	526.526	0.0518733	1.15956	7590618	8.90814	0	0	0	1	2	0	0.0152609	0.205077	1	0.231079	0.055163	0.0557397	4235
2005	84	0.0851806	0	0	1	527.011	0.0509877	1.28838	8890981	7.23703	0	0	0	1	2	0	0.0117068	0.205077	1	0.216422	0.055163	0.0557397	7881.9
2006	84	0.090561	0	0	1	527.495	0.0461821	1.35141	10450417	8.27403	0	0	0	1	2	0	0.0118708	0.205077	1	0.201973	0.055163	0.0557397	8390
2007	84	0.0982731	0	0	1	528.343	0.0425982	1.33834	10868531	10.4021	0	0	0	1	2	0	0.0105947	0.211908	1	0.230152	0.055163	0.0557397	8663
2008	84	0.104694	0	0	1	529.433	0.0262536	1.45403	14060403	12.1579	0	0	0	1	2	0	0.0102183	0.231535	1	0.22753	0.0626501	0.0633406	8891
2009	84	0.110125	0	0	1	530.16	0.0233233	1.7424	17070064	16.7431	0	0	0	1	2	0	0.0107663	0.266049	1	0.225362	0.0602046	0.0658664	9079
2010	84	0.120112	0	0	1	530.136	0.0230866	1.77029	39342663	17.5266	0	0	0	1	2	0	0.0098012	0.328391	1	0.203008	0.0653634	0.0687069	9280.69
2011	84	0.133257	0	0	1	532.946	0.0155981	1.6537	22276697	24.4575	0	0	0	1	2	0	0.008308	0.329355	1	0.221572	0.0731652	0.0753329	9480
2012	84	0.143575	0	0	1	533.915	0.0164808	1.59986	24920890	28.5844	0	0	0	1	2	0	0.0090283	0.354538	1	0.241275	0.0765844	0.0741894	9587.19
2013	84	0.157012	1	0	1	533.519	0.0126106	1.60448	27242485	30.5637	0	0	0	1	2	0	0.0087085	0.361701	1	0.226085	0.0835109	0.0819711	9785.55
2014	84	0.163202	1	1	1	535.089	0.00966661	1.53643	28061541	34.763	0	0	0	1	2	0	0.0095892	0.389991	1	0.224952	0.0851302	0.0949252	9893.01
2015	84	0.176213	1	1	1	535.21	0.0131308	1.52732	31130334	37.2376	0	0	0	1	2	0	0.0094496	0.419327	1	0.221953	0.0896951	0.0890437	9959
2016	84	0.185555	1	1	1	537.505	0.011101	1.51666	34052747	40.6742	0	0	0	1	2	0	0.0091354	0.418573	1	0.212927	0.0980305	0.0842083	10067.7
2017	84	0.184588	1	1	1	538.712	0.0171064	1.50788	36077511	45.0673	0	0	0	1	2	0	0.0093971	0.385358	1	0.211887	0.123609	0.0922091	10136
2018	84	0.202795	1	1	1	539.92	0.0165091	1.51876	40828737	48.9933	0	1	0	1	2	0	0.0094733	0.361363	1	0.216078	0.124118	0.0871582	10137
2019	84	0.214203	1	1	1	541.128	0.00784467	1.62743	47232839	48.4375	0	1	0	1	2	0	0.0103934	0.276905	1	0.205164	0.128188	0.0963227	10222
2020	84	0.206864	1	1	1	638.966	0.00755829	1.78728	47232839	48.4375	0	1	0	1	2	0	0.0103934	0.276905	1	0.204834	0.139844	0.116215	10381
2003	85	0.0802605	0	0	1	412.072	0.0265883	1.39708	5431994	5.37773	0	0	0	1	2	0	0.0330341	0.115757	1	0.267944	0.0552277	0.057709	6792
2004	85	0.0811461	0	0	1	413.72	0.0363624	1.36671	6428578	5.68081	0	0	0	1	2	0	0.027027	0.115757	1	0.25345	0.0552277	0.057709	6897
2005	85	0.0863133	0	0	1	415.919	0.0352573	1.44516	7749388	6.42405	0	0	0	1	2	0	0.0219411	0.115757	1	0.247002	0.0552277	0.057709	7440
2006	85	0.0916149	0	0	1	417.627	0.0329365	1.42262	9401565	7.52253	0	0	0	1	2	0	0.0184949	0.115757	1	0.240887	0.0552277	0.057709	10783
2007	85	0.0991475	0	0	1	419.706	0.0262568	1.4053	10323319	10.0194	0	0	0	1	2	0	0.0228345	0.123681	1	0.256045	0.0552277	0.057709	10990
2008	85	0.104138	0	0	1	421.716	0.0211923	1.51744	13532164	12.1576	0	0	0	1	2	0	0.0229913	0.126722	1	0.259909	0.0588798	0.0648858	11291
2009	85	0.109132	0	0	1	423.819	0.0153977	1.81346	17182117	16.3502	0	0	0	1	2	0	0.0220283	0.123462	1	0.252346	0.0563909	0.0715735	11320
2010	85	0.117092	0	0	1	426.469	0.0113132	1.88953	30964741	19.5976	0	0	0	1	2	0	0.0205714	0.123109	1	0.228663	0.0739545	0.0777036	11512
2011	85	0.125567	0	0	1	428.715	0.00612623	1.93107	23141466	24.1387	0	0	0	1	2	0	0.0202773	0.119808	1	0.251721	0.0809074	0.088361	11608
2012	85	0.136885	0	0	1	430.086	0.00659341	1.94436	26681708	28.0493	0	0	0	1	2	0	0.0127828	0.206946	1	0.266153	0.0830147	0.0944016	11861.7
2013	85	0.149715	0	0	1	432.645	0.00521302	2.06044	30051314	34.8542	0	0	0	1	2	0	0.0147614	0.237366	1	0.237703	0.0818138	0.0906349	12036.8
2014	85	0.156517	0	0	1	434.199	0.00533057	2.04126	32125785	41.044	0	0	0	1	2	0	0.0144792	0.233017	1	0.231934	0.0798164	0.0999796	12269.4
2015	85	0.169481	0	0	1	436.94	0.00502158	1.99532	35092075	40.9956	0	0	0	1	2	0	0.0136609	0.220894	1	0.218145	0.0774058	0.0926569	12431.2
2016	85	0.172111	0	0	1	439.591	0.00618846	2.02943	39386670	43.0353	0	0	0	1	2	0	0.0143536	0.235151	1	0.1823	0.0839004	0.0886672	12574
2017	85	0.179662	0	0	1	444.16	0.00755139	2.01283	40751625	52.2634	0	0	1	1	2	0	0.018303	0.179373	1	0.196277	0.108055	0.0882942	12823
2018	85	0.190574	0	0	1	446.902	0.00514094	2.08121	46008902	58.6912	0	1	1	1	2	0	0.0151776	0.206223	1	0.199397	0.109133	0.0890918	12952
2019	85	0.202714	1	0	1	449.644	0.00327633	2.13391	53486444	61.9919	0	1	1	1	2	0	0.0185531	0.111242	1	0.190705	0.120725	0.0878115	13076
2020	85	0.174165	1	1	1	645.22	0.00317654	2.33637	53486444	61.9919	0	1	1	1	2	0	0.0185531	0.111242	1	0.196084	0.127977	0.0944084	13215
2003	86	0.0717811	0	0	1	277.017	0.00732684	1.3202	1573411	4.28652	0	0	0	1	4	0	0.0234628	0.340385	0	0.223417	0.0613451	0.0594209	3023
2004	86	0.0743208	0	0	1	277.797	0.00606701	1.14813	1722694	4.88465	0	0	0	1	4	0	0.0221429	0.340385	0	0.229826	0.0613451	0.0594209	3095
2005	86	0.0801708	0	0	1	277.797	0.00757168	1.13408	1981589	5.70843	0	0	0	1	4	0	0.0253165	0.340385	0	0.227891	0.0613451	0.0594209	3181
2006	86	0.0824351	0	0	1	279.041	0.00820021	1.10985	2278525	6.74426	0	0	0	1	4	0	0.0240525	0.340385	0	0.227969	0.0613451	0.0594209	6514
2007	86	0.0910416	0	0	1	280.172	0.00644552	1.0229	2451661	7.65038	0	0	0	1	4	0	0.0227743	0.316733	0	0.245209	0.0613451	0.0594209	6633
2008	86	0.094331	0	0	1	281.416	0.00696007	0.990483	3081237	6.29875	0	0	0	1	4	0	0.0229738	0.338403	0	0.22884	0.0686629	0.0619282	7018
2009	86	0.101614	0	0	1	282.66	0.00695583	1.20515	3711846	6.9443	0	0	0	1	4	0	0.0220453	0.302163	0	0.190792	0.062426	0.0689369	7241
2010	86	0.10651	0	0	1	284.131	0.00558866	1.2616	7882244	9.16752	0	0	0	1	4	0	0.0233918	0.275757	0	0.20225	0.0729304	0.0750455	7484
2011	86	0.114955	0	0	1	285.585	0.00318929	1.25838	5130677	11.1322	0	0	0	1	4	0	0.0253361	0.270439	0	0.215908	0.0806476	0.0792167	7624.6
2012	86	0.123499	0	0	1	285.811	0.00328985	1.32602	6063780	14.2405	0	0	0	1	4	0	0.0261084	0.282371	0	0.223973	0.0845709	0.0802654	7822.9
2013	86	0.132335	0	0	1	287.394	0.00387803	1.40214	7040824	16.9158	0	0	0	1	4	0	0.0382353	0.264322	0	0.203417	0.0894889	0.0826989	7933.87
2014	86	0.143969	0	0	1	289.09	0.00386109	1.45663	7900575	19.9452	0	0	0	1	4	0	0.0259241	0.252634	0	0.183332	0.0903543	0.112519	8069.68
2015	86	0.159417	0	0	1	289.881	0.00326383	1.50256	8931568	22.2309	0	0	0	1	4	0	0.0255422	0.239267	0	0.183613	0.09865	0.0874375	8181.74
2016	86	0.169925	0	0	1	290.56	0.00324235	1.51538	9927550	21.0117	0	0	0	1	4	0	0.0256162	0.230199	0	0.168983	0.108067	0.0838257	8374
2017	86	0.172783	0	0	1	291.69	0.00375103	1.5867	10528750	32.5581	0	0	1	1	4	0	0.0259169	0.216551	0	0.152775	0.135664	0.0924485	8403.03
2018	86	0.183713	0	0	1	291.69	0.00334384	1.63788	11676679	34.8837	0	0	1	1	4	0	0.0263839	0.235513	0	0.136132	0.131072	0.0842378	8409
2019	86	0.198185	1	0	1	291.69	0.00340937	1.75675	13823455	34.1085	0	0	1	1	4	0	0.035594	0.185757	0	0.124867	0.114662	0.0755392	8516
2020	86	0.216561	1	1	1	257.773	0.00327468	1.89641	13823455	34.1085	0	0	1	1	4	0	0.035594	0.185757	0	0.130614	0.132194	0.08717	8661
2003	87	0.0743243	0	0	1	674.306	0.00818736	1.50562	1279347	7.82822	0	0	0	1	3	0	0.0305419	0.437773	1	0.174466	0.0602377	0.0633038	963
2004	87	0.089852	0	0	1	672.917	0.00878662	1.46115	1523018	16.6082	0	0	0	1	3	0	0.0282847	0.437773	1	0.158847	0.0602377	0.0633038	943
2005	87	0.100992	0	0	1	671.528	0.00912271	1.29743	1735399	17.0537	0	0	0	1	3	0	0.0259981	0.437773	1	0.160155	0.0602377	0.0633038	952
2006	87	0.094143	0	0	1	670.833	0.0118983	1.34697	2049019	13.2381	0	0	0	1	3	0	0.0272813	0.437773	1	0.146178	0.0602377	0.0633038	1004
2007	87	0.110283	0	0	1	671.528	0.0139951	1.3755	2205839	13.8729	0	0	0	1	3	0	0.0243478	0.372187	1	0.145444	0.0602377	0.0633038	1387
2008	87	0.113761	0	0	1	672.222	0.0224609	1.49075	2959217	16.4057	0	0	0	1	3	0	0.0275651	0.341798	1	0.126434	0.0536517	0.0585008	1615
2009	87	0.122752	0	0	1	672.222	0.013522	1.76358	3563604	20.3718	0	0	0	1	3	0	0.0253485	0.281457	1	0.127868	0.0538898	0.0891198	1680
2010	87	0.13437	0	0	1	672.222	0.0070593	1.77436	10177248	23.5916	0	0	0	1	3	0	0.0285714	0.267501	1	0.115613	0.0502704	0.071331	1706.3
2011	87	0.149134	0	0	1	673.611	0.00901679	1.70166	4612974	27.2738	0	0	0	1	3	0	0.0279503	0.287254	1	0.109882	0.0418543	0.0620187	1721
2012	87	0.167651	0	0	1	668.041	0.0135687	1.58244	5036888	31.893	0	0	0	1	3	0	0.0322034	0.332774	1	0.137472	0.0485901	0.0661526	1801.69
2013	87	0.262293	0	0	1	668.729	0.0139253	1.57947	5446392	36.999	0	0	0	1	3	0	0.0297297	0.353504	1	0.120886	0.044445	0.060797	1869.08
2014	87	0.269265	0	0	1	670.103	0.012078	1.57862	5980044	133.333	0	0	0	1	3	0	0.0353982	0.34462	1	0.130768	0.0501227	0.0726835	1897
2015	87	0.284717	0	0	1	669.416	0.00444085	1.55032	6616103	148.871	0	0	0	1	3	0	0.0332618	0.0840556	1	0.109886	0.0507603	0.069493	1925
2016	87	0.29381	0	0	1	666.209	0.0112481	1.45652	7158648	47.4227	0	0	0	1	3	0	0.0334114	0.0759953	1	0.116432	0.067994	0.0628622	1948.38
2017	87	0.308859	0	0	1	664.839	0.0224278	1.59346	7550242	53.6082	0	0	0	1	3	0	0.0255713	0.55993	1	0.128268	0.0798766	0.0683039	1931
2018	87	0.324821	0	0	1	664.839	0.0209885	1.50897	8314222	56.701	0	0	0	1	3	0	0.0253583	0.525182	1	0.111553	0.0898353	0.0569834	1921.79
2019	87	0.332409	1	0	1	664.839	0.0251871	1.61903	9716492	57.732	0	0	0	1	3	0	0.0284793	0.314344	1	0.111453	0.0846017	0.0591186	1907
2020	87	0.302505	1	1	1	795.065	0.0228586	1.63975	9716492	57.732	0	0	0	1	3	0	0.0284793	0.314344	1	0.104133	0.10005	0.062846	1929
2003	88	0.0625469	0	0	1	587.185	0.0179576	1.06146	5421684	7.06316	0	0	0	1	2	0	0.0282828	0.0930796	1	0.237931	0.0627499	0.0553785	4060
2004	88	0.066843	0	0	1	590.692	0.0213627	0.991715	6010774	7.07465	0	0	0	1	2	0	0.0269913	0.0930796	1	0.251242	0.0627499	0.0563536	4125
2005	88	0.0701001	0	0	1	594.942	0.0221059	1.094	7117604	7.71448	0	0	0	1	2	0	0.0241663	0.0930796	1	0.253911	0.0627499	0.0573287	4128
2006	88	0.0772519	0	0	1	600.043	0.0225288	1.12757	8582033	8.1572	0	0	0	1	2	0	0.0258922	0.0930796	1	0.243329	0.0627499	0.0583037	9807
2007	88	0.0888833	0	0	1	605.037	0.0137565	1.11584	9287212	8.09981	0	0	0	1	2	0	0.0211958	0.0752589	1	0.262102	0.0627499	0.0592788	10200
2008	88	0.0971805	0	0	1	610.031	0.00844254	1.19749	12044432	9.72252	0	0	0	1	2	0	0.0177037	0.088791	1	0.253933	0.0627499	0.0602539	10593
2009	88	0.105096	0	0	1	614.706	0.00629585	1.4387	14497185	13.0103	0	0	0	1	2	0	0.0185243	0.0878982	1	0.255511	0.0627499	0.0612289	10988
2010	88	0.111962	0	0	1	619.594	0.00368431	1.4789	30558214	14.8099	0	0	0	1	2	0	0.0179134	0.100021	1	0.231496	0.0627499	0.062204	11267.1
2011	88	0.120054	0	0	1	623.526	0.00335343	1.45182	20687889	19.1996	0	0	0	1	2	0	0.0155254	0.148787	1	0.234674	0.0817788	0.0631791	11528
2012	88	0.127851	0	0	1	627.989	0.0103038	1.53107	23719853	21.489	0	0	0	1	2	0	0.0169421	0.252378	1	0.256922	0.084263	0.0666801	11453
2013	88	0.135006	0	0	1	631.176	0.00785626	1.63449	26981269	25.4209	0	0	0	1	2	0	0.0152493	0.281883	1	0.23585	0.086355	0.0719485	11910
2014	88	0.14485	0	0	1	634.47	0.00502413	1.65587	28924078	28.136	0	0	0	1	2	0	0.0139626	0.319048	1	0.225798	0.0806673	0.0813282	12283
2015	88	0.155299	0	0	1	634.895	0.00203912	1.74139	31454786	29.9582	0	0	0	1	2	0	0.0143408	0.340137	1	0.215718	0.0903677	0.0767822	12480
2016	88	0.164473	1	0	1	637.552	0.00573914	1.7758	35933933	34.6667	0	0	0	1	2	0	0.0141279	0.333045	1	0.210865	0.0945195	0.0811988	12578
2017	88	0.170712	1	1	1	641.802	0.00682101	1.693	40386881	37.4172	0	0	0	1	2	0	0.0122493	0.332091	1	0.217752	0.113218	0.0757704	12780.3
2018	88	0.181175	1	1	1	601.99	0.00392225	1.72027	45802900	40.4959	0	0	0	1	2	0	0.0121116	0.275785	1	0.205758	0.101802	0.0787757	13014.2
2019	88	0.187964	1	1	1	603.98	0.00836742	1.82031	53335154	41.6804	0	0	0	1	2	0	0.0138668	0.21215	1	0.191231	0.123251	0.0786502	13111.9
2020	88	0.183473	1	1	1	659.701	0.00816363	1.98596	53335154	41.6804	0	0	0	1	2	0	0.0138668	0.21215	1	0.213026	0.108576	0.0967981	13239
2003	89	0.0560684	0	0	1	144.179	0.00467791	1.36034	1682478	1.25208	0	0	0	1	3	0	0.0365575	0.238533	1	0.215952	0.0576391	0.0639248	4707
2004	89	0.0598609	0	0	1	144.93	0.00641637	1.25705	1895406	4.056	0	0	0	1	3	0	0.037092	0.238533	1	0.236165	0.0576391	0.0639248	4726
2005	89	0.0630613	0	0	1	145.335	0.00520169	1.22357	2065704	4.61265	0	0	0	1	3	0	0.0364546	0.238533	1	0.217804	0.0576391	0.0639248	4552
2006	89	0.0655667	0	0	1	145.971	0.00432047	1.31824	2578778	5.62218	0	0	0	1	3	0	0.0402258	0.238533	1	0.216258	0.0576391	0.0639248	9641
2007	89	0.0739506	0	0	1	146.838	0.00391162	1.21631	2813138	6.1124	0	0	0	1	3	0	0.0366599	0.2262	1	0.22458	0.0576391	0.0639248	10685
2008	89	0.0786312	0	0	1	147.647	0.0111275	1.25052	3582311	6.66339	0	0	0	1	3	0	0.0360303	0.216907	1	0.22408	0.0599978	0.0673123	11697
2009	89	0.085916	0	0	1	148.803	0.0036408	1.71445	5515143	7.50979	0	0	0	1	3	0	0.0360921	0.222773	1	0.191142	0.0518291	0.0765742	12862
2010	89	0.0926628	0	0	1	150.075	0.00382823	1.70095	8214569	9.65015	0	0	0	1	3	0	0.0339084	0.208844	1	0.177486	0.0596247	0.0811559	13939.9
2011	89	0.103861	0	0	1	145.277	0.00358455	1.62056	7227698	11.9897	0	0	0	1	3	0	0.0326975	0.204863	1	0.183142	0.0726665	0.0913704	14130
2012	89	0.110548	0	0	1	151.809	0.00733266	1.51967	7265383	14.4707	0	0	0	1	3	0	0.0322751	0.247561	1	0.218701	0.0773016	0.0888913	14284.8
2013	89	0.114071	0	0	1	152.473	0.00805368	1.61241	8463767	17.0519	0	0	0	1	3	0	0.0344444	0.291411	1	0.197194	0.0777127	0.0888371	14537.2
2014	89	0.127164	0	0	1	153.602	0.0104184	1.6561	9377059	19.1946	0	0	0	1	3	0	0.0359955	0.32971	1	0.19417	0.082009	0.113841	14840.8
2015	89	0.139058	0	0	1	154.006	0.0123553	1.66607	10283903	21.3964	0	0	0	1	3	0	0.0357143	0.345424	1	0.187114	0.0890216	0.0993073	15206.3
2016	89	0.148806	1	0	1	154.931	0.0121468	1.68385	11847588	24.6269	0	0	0	1	3	0	0.0336226	0.345437	1	0.17263	0.0882488	0.0904556	15364.5
2017	89	0.15805	1	1	1	155.716	0.0116936	1.76945	13346645	28.6245	0	0	0	1	3	0	0.0347003	0.288836	1	0.176978	0.0988955	0.0931315	15538
2018	89	0.167323	1	1	1	156.295	0.00507266	1.7841	15447659	32.5926	0	0	0	1	3	0	0.0326144	0.237153	1	0.159549	0.107071	0.0984276	15480.8
2019	89	0.178627	1	1	1	156.874	0.00564164	2.00066	18413399	36.5314	0	0	0	1	3	0	0.0307535	0.249476	1	0.145671	0.113012	0.0900526	15680.5
2020	89	0.191505	1	1	1	145.297	0.00541171	2.25596	18413399	36.5314	0	0	0	1	3	0	0.0307535	0.249476	1	0.159304	0.11948	0.100093	15804
2003	90	0.0616591	0	0	1	608.962	0.0444569	2.18496	3592488	14.5479	0	0	0	2	2	1	0.061837	0.108773	1	0.158522	0.0744404	0.0370169	4468
2004	90	0.0817858	0	0	1	632.665	0.0443497	2.19767	4291387	9.52953	0	0	0	2	2	1	0.0658904	0.108773	1	0.165814	0.0744404	0.0374043	4657
2005	90	0.090853	0	0	1	648.314	0.0390214	1.78293	5161608	10.8617	0	0	0	2	2	1	0.0624381	0.108773	1	0.145031	0.0744404	0.0328939	4687
2006	90	0.096385	0	0	1	668.516	0.0536071	1.73452	6245600	5.10496	0	0	0	2	2	1	0.0577768	0.108773	1	0.12283	0.0765355	0.0315492	8236
2007	90	0.10359	0	0	1	681.32	0.0576443	1.6719	6730856	5.74279	0	0	0	2	2	1	0.0567922	0.124471	1	0.110672	0.120844	0.0325946	8466
2008	90	0.109224	0	0	1	690.649	0.0500621	1.6372	8528294	6.67105	0	0	0	2	2	1	0.0615075	0.173706	1	0.111643	0.0992176	0.0359581	8548
2009	90	0.124075	0	0	1	697.318	0.0278638	1.77692	10318141	8.38608	0	1	0	2	2	1	0.0506934	0.152811	1	0.12224	0.0921116	0.0455984	8512
2010	90	0.133636	0	0	1	702.285	0.0358359	1.68114	42140848	10.8631	0	1	0	2	2	1	0.050211	0.148224	1	0.116503	0.0626966	0.0422375	8512
2011	90	0.125372	0	0	1	617.76	0.0321983	1.58288	16895435	10.9899	0	1	0	2	2	1	0.0437896	0.158032	1	0.14131	0.0817747	0.0657219	14965
2012	90	0.140152	0	0	1	620.795	0.0251092	1.66025	20655745	13.0894	0	1	0	2	2	1	0.041436	0.158854	1	0.174165	0.0772579	0.0614444	16907
2013	90	0.152281	1	0	1	621.669	0.0254181	1.76177	23557723	14.4765	0	1	0	2	2	1	0.0337716	0.180397	1	0.165601	0.0833468	0.059024	16955
2014	90	0.160486	1	1	1	622.805	0.0258701	1.76481	25394998	15.5724	0	1	0	2	2	1	0.0457899	0.173896	1	0.155681	0.0806124	0.0635003	17012
2015	90	0.17021	1	1	1	627.086	0.0275839	1.9377	30185366	26.0555	0	1	0	2	2	1	0.0493501	0.16855	1	0.154383	0.0849427	0.0673827	18859.6
2016	90	0.176861	1	1	1	637.833	0.0299592	2.09598	32812636	29.726	0	1	0	2	2	1	0.0516146	0.138416	1	0.138483	0.092766	0.0606787	19444
2017	90	0.186916	1	1	1	649.192	0.0291201	1.98224	34891815	34.7241	0	1	1	2	2	1	0.0524473	0.125672	1	0.146891	0.0835259	0.0777493	19532
2018	90	0.202774	1	1	1	662.298	0.0273226	1.96071	40034070	41.5567	0	1	1	2	2	1	0.0517213	0.164401	1	0.162706	0.0915572	0.0712602	19026
2019	90	0.226489	1	1	1	672.783	0.0248658	1.71685	46672164	45.1948	0	1	1	2	2	1	0.0605582	0.148762	1	0.17285	0.084703	0.0688868	19037
2020	90	0.212538	1	1	1	818.698	0.0232929	1.8213	46672164	45.1948	0	1	1	2	2	1	0.0605582	0.148762	1	0.16966	0.0916667	0.0721679	19981
2003	91	0.0573841	0	0	1	674.706	0.0610197	0.997041	1475152	6.31099	0	0	0	2	3	0	0.0134092	0.123698	1	0.123927	0.0730407	0.0275525	2925
2004	91	0.0776902	0	0	1	677.118	0.0523628	0.952799	1743709	7.05165	0	0	0	2	3	0	0.0184747	0.123698	1	0.172797	0.0730407	0.036109	3064
2005	91	0.0822591	0	0	1	684.052	0.0525831	0.95444	2032460	8.79123	0	0	0	2	3	0	0.0200957	0.123698	1	0.149711	0.0730407	0.041997	3175
2006	91	0.0902302	0	0	1	690.383	0.0568191	0.963714	2373978	5.81703	0	0	0	2	3	0	0.0195455	0.123698	1	0.12962	0.0854976	0.0378016	4762
2007	91	0.0989277	0	0	1	694.905	0.0604401	0.985874	2665374	7.69557	0	0	0	2	3	0	0.0168138	0.111978	1	0.138357	0.178588	0.0473324	4807
2008	91	0.104879	0	0	1	695.809	0.0529448	0.94768	3436880	7.92847	0	0	0	2	3	0	0.0187656	0.110316	1	0.130914	0.163976	0.0489194	4807
2009	91	0.113375	0	0	1	693.699	0.0498587	1.05698	4070790	10.6819	0	0	0	2	3	0	0.020148	0.128841	1	0.124943	0.179285	0.0586109	4811
2010	91	0.126857	0	0	1	691.89	0.0452331	1.09434	10334486	10.9925	0	0	0	2	3	0	0.0262074	0.128246	1	0.113898	0.0892207	0.0716593	4809
2011	91	0.117656	0	0	1	643.621	0.0405377	0.997987	7136686	9.48363	0	0	0	2	3	0	0.0269779	0.232426	1	0.14974	0.0917829	0.0651567	8795
2012	91	0.127444	0	0	1	640.281	0.0451344	0.990565	8667064	11.4763	0	0	0	2	3	0	0.0252055	0.217341	1	0.15273	0.0888207	0.0661633	9534
2013	91	0.136648	1	0	1	642.118	0.0484155	1.01375	9999857	15.3446	1	0	0	2	3	0	0.0206161	0.217953	1	0.15876	0.0971509	0.0676228	9533
2014	91	0.148277	1	1	1	638.068	0.0532852	0.971184	11215917	16.3849	1	0	0	2	3	0	0.0259681	0.191229	1	0.14671	0.0947983	0.081688	9533
2015	91	0.158583	1	1	1	638.566	0.0583122	1.03718	13127522	18.711	1	0	0	2	3	0	0.0249606	0.161872	1	0.146697	0.0969474	0.07957	10897.8
2016	91	0.166398	1	1	1	643.877	0.061802	1.07172	12356833	22.1649	1	0	0	2	3	0	0.0216725	0.155082	1	0.142907	0.104171	0.0792115	11117
2017	91	0.175144	1	1	1	643.877	0.0612298	1.07821	15682422	23.7113	1	0	0	2	3	0	0.0219043	0.143801	1	0.157923	0.104671	0.0873783	11242
2018	91	0.181024	1	1	1	645.536	0.0588651	1.12611	17426695	31.8766	1	1	0	2	3	0	0.0209711	0.143511	1	0.162769	0.109958	0.086802	10984
2019	91	0.18937	1	1	1	649.567	0.0556761	1.13907	19726335	34.6154	1	1	0	2	3	0	0.028973	0.0720554	1	0.155379	0.113078	0.0842534	10918
2020	91	0.215942	1	1	1	607.928	0.0536819	1.24014	19726335	34.6154	1	1	0	2	3	0	0.028973	0.0720554	1	0.167648	0.122815	0.0909653	11171
2003	92	0.0502565	0	0	1	579.469	0.032071	1.23955	1566562	3.24442	0	0	0	2	3	0	0.0364055	0.281689	1	0.228748	0.0777107	0.042117	4864
2004	92	0.0505877	0	0	1	582.997	0.031461	1.13954	1822383	3.32202	0	0	0	2	3	0	0.0369318	0.281689	1	0.25191	0.0777107	0.0432245	4883
2005	92	0.0559186	0	0	1	586.862	0.0305534	1.06443	2088684	4.26281	0	0	0	2	3	0	0.0417353	0.281689	1	0.195729	0.0777107	0.0367918	5061
2006	92	0.0681831	0	0	1	592.238	0.0317766	1.02448	2285866	3.22165	0	0	0	2	3	0	0.0382883	0.281689	1	0.170221	0.0989606	0.0376523	6479
2007	92	0.0686809	0	0	1	596.942	0.0374132	1.00128	2437115	3.98255	0	0	0	2	3	0	0.0408049	0.311514	1	0.166465	0.215307	0.0465382	6488
2008	92	0.0733966	0	0	1	601.983	0.0331287	0.991808	2907856	4.68602	0	0	0	2	3	0	0.0405702	0.322463	1	0.165511	0.183618	0.0633334	6493
2009	92	0.074416	0	0	1	605.847	0.0309001	1.08587	3332430	4.42596	0	0	0	2	3	0	0.0430293	0.445707	1	0.1537	0.181641	0.0863024	6493
2010	92	0.0822308	0	0	1	609.662	0.0289769	1.11111	3869200	5.56579	0	0	0	2	3	0	0.0434783	0.450816	1	0.159706	0.11277	0.0826464	6493
2011	92	0.0923545	0	0	1	614.079	0.0420165	1.07157	4513975	21.9781	0	0	0	2	3	0	0.0403543	0.438707	1	0.176787	0.116818	0.0973964	6493
2012	92	0.101688	0	0	1	617.944	0.0573794	1.09621	5314123	8.42849	0	0	0	2	3	0	0.0282051	0.659103	1	0.178009	0.107907	0.0920941	6520
2013	92	0.107311	0	0	1	615.927	0.0622249	1.24877	6042035	10.0927	1	0	0	2	3	0	0.0396154	0.73888	1	0.177029	0.104354	0.0955184	7674
2014	92	0.116874	0	0	1	623.593	0.066704	1.24519	6818561	11.0482	1	0	0	2	3	0	0.0348113	0.674485	1	0.170117	0.106075	0.100389	7750
2015	92	0.133134	0	0	1	632.499	0.0691889	1.29008	8033115	13.0181	1	0	0	2	3	0	0.0319228	0.637299	1	0.186937	0.114587	0.0984179	8812.68
2016	92	0.140506	1	0	1	638.548	0.0720845	1.33865	8673159	15.5263	1	0	0	2	3	0	0.0321755	0.542532	1	0.184838	0.110819	0.0885015	9230
2017	92	0.141485	1	0	1	640.229	0.0700856	1.25943	9345525	18.1102	1	0	0	2	3	0	0.0299145	0.485176	1	0.17717	0.116682	0.093312	9498
2018	92	0.150355	1	1	1	645.27	0.0539706	1.23267	10305037	21.875	1	0	0	2	3	0	0.0271641	0.449059	1	0.180501	0.127911	0.10363	9451
2019	92	0.166673	1	1	1	648.63	0.0469514	1.10053	11761733	23.8342	1	0	0	2	3	0	0.0227027	0.359335	1	0.175438	0.136243	0.0983788	9471
2020	92	0.190299	1	1	1	554.529	0.0463727	1.18036	11761733	23.8342	1	0	0	2	3	0	0.0227027	0.359335	1	0.181474	0.138418	0.106741	11068
2003	93	0.0575701	0	0	0	998.586	0.0394471	1.16742	1482162	2.67682	0	0	0	2	4	0	0.0087527	0.126104	0	0.161533	0.130032	0.0567913	1862
2004	93	0.0651575	0	0	0	903.675	0.0072546	1.17661	1822172	3.21524	0	0	0	2	4	0	0.0109193	0.126104	0	0.14522	0.130032	0.0447239	1965
2005	93	0.0674848	0	0	0	912.186	0.0454646	1.26498	2187901	3.74109	0	0	0	2	4	0	0.012931	0.126104	0	0.144516	0.130032	0.040648	2121
2006	93	0.0723668	0	0	0	920.309	0.047089	1.31424	2538866	2.44439	0	0	0	2	4	0	0.0126354	0.126104	0	0.155715	0.126317	0.0392107	4132
2007	93	0.0748304	0	0	0	926.112	0.0369697	1.30956	2672324	3.34386	0	0	0	2	4	0	0.0127343	0.106018	0	0.181281	0.254616	0.056123	4146
2008	93	0.0794504	0	0	0	931.915	0.0159519	1.23265	3258485	3.62275	0	0	0	2	4	0	0.0126449	0.0852069	0	0.177693	0.207193	0.0668803	4178
2009	93	0.0824594	0	0	0	938.104	0.0161412	1.41333	3790682	5.15464	0	0	0	2	4	0	0.013089	0.103312	0	0.157327	0.273403	0.0762084	4179
2010	93	0.0865838	0	0	0	943.907	0.0111186	1.43068	6446402	7.05328	0	0	0	2	4	0	0.0143731	0.101495	0	0.157834	0.130673	0.0799447	4180
2011	93	0.0984895	0	0	0	950.464	0.0147484	1.35225	4799904	9.52687	0	0	0	2	4	0	0.0128824	0.121678	0	0.178707	0.121077	0.0818282	4180
2012	93	0.109395	0	0	0	943.498	0.017549	1.4254	5713799	11.4848	0	0	0	2	4	0	0.0143662	0.111622	0	0.155659	0.100073	0.080466	4200
2013	93	0.114167	0	0	0	941.563	0.0186403	1.47654	6515900	13.1525	1	0	0	2	4	0	0.0166667	0.139214	0	0.133509	0.110187	0.0760794	4432
2014	93	0.119188	0	0	0	941.95	0.0156387	1.55672	6910089	15.2013	1	0	0	2	4	0	0.01749	0.151266	0	0.136268	0.126962	0.0817647	4457
2015	93	0.123955	0	0	0	952.786	0.0143752	1.55551	7713493	18.2778	1	0	0	2	4	0	0.0166616	0.140735	0	0.152534	0.164087	0.0864673	4667.65
2016	93	0.116999	0	0	0	703.181	0.0153678	1.83827	9934350	15.1671	1	0	0	2	4	0	0.0177632	0.13328	0	0.171151	0.182597	0.102724	8407
2017	93	0.122271	0	0	0	704.989	0.0151947	1.93634	10573513	17.4359	1	0	0	2	4	0	0.0191061	0.118815	0	0.191483	0.171091	0.117406	8513
2018	93	0.125796	0	0	0	704.989	0.0166558	1.82993	11593926	20.5128	1	0	0	2	4	0	0.0211091	0.104892	0	0.185477	0.156128	0.109653	8367
2019	93	0.134336	0	0	0	706.797	0.0165649	1.66131	13191018	22.2506	1	0	0	2	4	0	0.0191874	0.118747	0	0.182827	0.185058	0.122309	8604
2020	93	0.157786	0	0	0	547.722	0.0160595	1.76687	13191018	22.2506	1	0	0	2	4	0	0.0191874	0.118747	0	0.167663	0.166276	0.135101	9552
2003	94	0.0719848	0	0	1	736.062	0.0128976	1.03889	1169881	4.84351	0	0	0	2	3	0	0.0211864	0.0751595	1	0.0995298	0.078874	0.0362226	1077
2004	94	0.0901411	0	0	1	737.841	0.0165695	0.969206	1437485	5.82331	0	0	0	2	3	0	0.0232095	0.0751595	1	0.108078	0.078874	0.0318544	1095
2005	94	0.0978685	0	0	1	744.958	0.0105841	0.830203	1694413	8.36783	0	0	0	2	3	0	0.0227729	0.0751595	1	0.0939488	0.078874	0.0349032	1124
2006	94	0.102672	0	0	1	750.89	0.0160551	0.856961	1961604	4.956	0	0	0	2	3	0	0.0226214	0.0751595	1	0.0894775	0.108546	0.0314474	2221
2007	94	0.104243	1	0	1	755.042	0.0475704	0.82211	2101413	5.79434	0	0	0	2	3	0	0.0223537	0.0680401	1	0.0959285	0.150676	0.0445605	2222
2008	94	0.113009	1	1	1	759.786	0.045481	0.842475	2575320	9.21155	0	0	0	2	3	0	0.022339	0.0723564	1	0.0945432	0.158196	0.0547285	2233
2009	94	0.115413	1	1	1	762.752	0.0587173	1.01921	3036270	9.92675	0	0	0	2	3	0	0.0226978	0.0681083	1	0.11201	0.123148	0.058556	2229
2010	94	0.128016	1	1	1	765.718	0.0588376	0.986952	5231126	14.5278	0	0	0	2	3	0	0.0214008	0.0868563	1	0.139319	0.0778347	0.0645327	2223
2011	94	0.113924	1	1	1	565.562	0.0559817	0.956169	5606655	10.8749	0	0	0	2	3	0	0.0229645	0.147945	1	0.180871	0.0912007	0.0788814	5095
2012	94	0.124114	1	1	1	564.09	0.0686295	1.01455	6375839	13.1349	0	0	0	2	3	0	0.0319372	0.15232	1	0.156313	0.0821942	0.0674058	6958
2013	94	0.12975	1	1	1	564.09	0.0836688	1.11993	7494829	14.8862	0	0	0	2	3	0	0.035865	0.159265	1	0.154566	0.0912095	0.0719645	6989
2014	94	0.133512	1	1	1	561.126	0.0811583	1.10689	8193658	16.7254	0	0	0	2	3	0	0.0350195	0.135006	1	0.146037	0.0988967	0.0922678	6989
2015	94	0.145139	1	1	1	564.337	0.088502	1.17901	8870400	18.8184	0	0	0	2	3	0	0.0315471	0.120411	1	0.160157	0.100436	0.089817	7008.16
2016	94	0.148871	1	1	1	565.572	0.093179	1.23316	9655664	22.2707	0	0	0	2	3	0	0.0336927	0.111077	1	0.145591	0.100994	0.0853214	7106
2017	94	0.156511	1	1	1	565.572	0.0898779	1.15125	10321802	24.4541	0	0	0	2	3	0	0.0362319	0.0989148	1	0.146425	0.123239	0.0917226	7179
2018	94	0.165607	1	1	1	565.572	0.0857285	1.13804	11575933	30.5677	0	1	0	2	3	0	0.027957	0.0977566	1	0.16435	0.133502	0.0968191	7222
2019	94	0.175999	1	1	1	565.572	0.0868874	1.15466	13024127	33.6245	0	1	0	2	3	0	0.0346736	0.101839	1	0.147541	0.132333	0.0931296	7333
2020	94	0.199274	1	1	1	533.465	0.0838814	1.26081	13024127	33.6245	0	1	0	2	3	0	0.0346736	0.101839	1	0.145184	0.128641	0.102655	7735
2003	95	0.0608714	0	0	1	743.889	0.0191259	1.14117	1070362	1.1079	0	0	0	2	5	0	0.0145315	0.441593	0	0.197413	0.049406	0.0504393	1384
2004	95	0.0584011	0	0	1	763.955	0.0171477	1.08331	1211947	2.06032	0	0	0	2	5	0	0.0088339	0.441593	0	0.195301	0.049406	0.055823	1388
2005	95	0.0615448	0	0	1	767.968	0.00214405	1.1672	1408165	0.988124	0	0	0	2	5	0	0.0086639	0.441593	0	0.172553	0.049406	0.0548535	1446
2006	95	0.073375	0	0	1	774.17	0.0119939	1.23608	1607530	1.71409	0	0	0	2	5	0	0.0098638	0.441593	0	0.175358	0.0807353	0.0554614	3590
2007	95	0.0792595	0	0	1	779.642	0.0179896	1.12582	1720406	2.62723	0	0	0	2	5	0	0.0096293	0.373204	0	0.210901	0.196591	0.0607955	3590
2008	95	0.08547	0	0	1	787.304	0.017782	1.07534	2139626	3.24991	0	0	0	2	5	0	0.0090135	0.434449	0	0.213025	0.165635	0.0685211	3601
2009	95	0.0885005	0	0	1	794.236	0.0246367	1.26682	2502098	4.0023	0	0	0	2	5	0	0.0096015	0.452925	0	0.18232	0.188763	0.0778237	3581
2010	95	0.0924847	0	0	1	801.167	0.0281996	1.2317	3047607	6.64531	0	0	0	2	5	0	0.0100768	0.392612	0	0.16074	0.124219	0.0742846	3560
2011	95	0.104871	0	0	1	809.194	0.0350609	1.25578	3507311	8.12786	0	0	0	2	5	0	0.0197067	0.419213	0	0.192439	0.117342	0.0903729	3560
2012	95	0.10538	0	0	1	796.425	0.0384382	1.26939	4245631	10.536	0	0	0	2	5	0	0.0116592	0.354849	0	0.161194	0.100989	0.0845718	3621
2013	95	0.11168	0	0	1	782.561	0.0404282	1.22773	4708413	13.0536	1	0	0	2	5	0	0.0146853	0.404969	0	0.150999	0.110877	0.0886818	3787
2014	95	0.121513	0	0	1	785.48	0.0440156	1.24819	5317396	16.2564	1	0	0	2	5	0	0.0141612	0.551309	0	0.151127	0.114017	0.0900592	3787
2015	95	0.130562	0	0	1	789.858	0.0491291	1.36221	5835277	17.0901	1	0	0	2	5	0	0.0163652	0.56801	0	0.169146	0.123592	0.104011	3944.09
2016	95	0.136767	1	0	1	791.682	0.0538551	1.65427	6549069	19.3548	1	0	0	2	5	0	0.0158361	0.444435	0	0.179817	0.110089	0.0897807	4271
2017	95	0.136858	1	1	1	791.682	0.0497816	1.51576	7188160	23.9631	1	0	1	2	5	0	0.0162338	0.473785	0	0.165278	0.133743	0.101754	4333
2018	95	0.144221	1	1	1	795.33	0.0172604	1.49758	7998018	27.9817	1	0	1	2	5	0	0.0273088	0.367454	0	0.179758	0.118804	0.0966341	4379
2019	95	0.160386	1	1	1	798.978	0.018418	1.45724	8851620	30.5936	1	0	1	2	5	0	0.0209974	0.161138	0	0.172858	0.10286	0.0978132	4397
2020	95	0.179396	1	1	1	718.716	0.017746	1.49428	8851620	30.5936	1	0	1	2	5	0	0.0209974	0.161138	0	0.191936	0.125047	0.114463	5143
2003	96	0.0753422	0	0	1	637.017	0.0365154	1.01997	625563	7.06629	0	0	0	2	4	0	0.0109152	0.0061499	0	0.128763	0.0833608	0.0613006	647
2004	96	0.0765998	0	0	1	643.306	0.0316555	0.978765	766944	7.76648	0	0	0	2	4	0	0.0207207	0.0061499	0	0.120873	0.0833608	0.0509634	651
2005	96	0.0812759	0	0	1	648.697	0.0270162	0.884814	908497	3.4072	0	0	0	2	4	0	0.0192132	0.0061499	0	0.123873	0.0833608	0.0502217	673
2006	96	0.0863412	0	0	1	656.783	0.0327308	0.781009	1080901	5.2394	0	0	0	2	4	0	0.0197487	0.0061499	0	0.111919	0.109272	0.0458603	1473
2007	96	0.1068	0	0	1	662.174	0.0304902	0.803535	1154608	6.83853	0	0	0	2	4	0	0.0190311	0.0049673	0	0.141194	0.162083	0.0471715	1507
2008	96	0.113132	0	0	1	663.971	0.0428755	0.804989	1458079	7.44249	0	0	0	2	4	0	0.019879	0.0020383	0	0.136444	0.157582	0.0573745	1529
2009	96	0.141648	0	0	1	664.87	0.0517219	1.01141	1690926	12.9784	0	0	0	2	4	0	0.017138	0.0037507	0	0.114225	0.160554	0.0509515	1538
2010	96	0.150783	0	0	1	664.87	0.0461811	0.871036	3884885	13.2542	0	0	0	2	4	0	0.0179949	0.0179491	0	0.113848	0.131998	0.064136	1555
2011	96	0.163612	0	0	1	666.667	0.0265381	0.831218	2209884	12.5383	0	0	0	2	4	0	0.01893	0.0273484	0	0.11434	0.106738	0.0546534	1555
2012	96	0.186836	0	0	1	618.333	0.0339023	0.911032	2656761	17.5202	0	0	0	2	4	0	0.0190476	0.0172042	0	0.1461	0.0851653	0.0698917	1555
2013	96	0.196131	1	0	1	617.818	0.0366806	0.93768	3096324	22.9111	1	0	0	2	4	0	0.0179487	0.0112708	0	0.140006	0.089829	0.052399	1555
2014	96	0.211428	1	1	1	614.488	0.0167885	0.944131	3389099	24.3902	1	0	0	2	4	0	0.0159337	0.0097334	0	0.140129	0.0835855	0.0496864	1555
2015	96	0.203873	1	1	1	614.488	0.0152526	0.888489	3767113	28.4553	1	0	0	2	4	0	0.01854	0.0275425	0	0.140064	0.104121	0.0545782	1597.13
2016	96	0.150807	1	1	1	571.715	0.0168641	1.2737	6716819	18.1287	1	0	0	2	4	0	0.0199063	0.0250003	0	0.155248	0.117648	0.0879673	4572
2017	96	0.154078	1	1	1	571.715	0.0162612	1.23669	7114754	47.9532	1	0	0	2	4	0	0.0198947	0.0226263	0	0.146875	0.123256	0.0912081	4614
2018	96	0.16956	1	1	1	571.715	0.01776	1.18586	7731508	23.9766	1	0	0	2	4	0	0.0165746	0.024072	0	0.170073	0.130489	0.0989307	4684
2019	96	0.168871	1	1	1	571.524	0.0287437	1.49615	8669318	26.3158	1	0	0	2	4	0	0.0209754	0.0471096	0	0.151354	0.132142	0.0997812	4637
2020	96	0.207399	1	1	1	437.834	0.0274885	1.63341	8669318	26.3158	1	0	0	2	4	0	0.0209754	0.0471096	0	0.138776	0.136313	0.107126	5798
2003	97	0.0417489	0	0	1	392.987	0.00345617	0.920669	2070287	1.41043	0	0	0	2	3	0	0.0188939	0.292747	1	0.260021	0.0677366	0.052578	5063
2004	97	0.0438282	0	0	1	392.338	0.00346257	0.890059	2470249	1.96087	0	0	0	2	3	0	0.0183521	0.292747	1	0.260042	0.0677366	0.0538674	5172
2005	97	0.0474844	0	0	1	393.233	0.00856845	0.984005	2962573	0.928159	0	0	0	2	3	0	0.0234435	0.292747	1	0.253868	0.0677366	0.0535471	5457
2006	97	0.05169	0	0	1	394.792	0.00932498	1.01818	3483804	1.62969	0	0	0	2	3	0	0.0286075	0.292747	1	0.233899	0.0844006	0.0539303	14806
2007	97	0.0501525	0	0	1	398.877	0.0182912	1.03439	4052122	2.40354	0	0	0	2	3	0	0.027284	0.200887	1	0.242036	0.165813	0.0697155	14817
2008	97	0.0544694	0	0	1	400.77	0.0173037	1.06823	5064287	2.54113	0	0	0	2	3	0	0.0273632	0.214903	1	0.239633	0.158544	0.0840736	14836
2009	97	0.0577026	0	0	1	402.076	0.0146413	1.22184	6063923	3.18396	0	0	0	2	3	0	0.0340673	0.261064	1	0.22739	0.164381	0.0908914	14923
2010	97	0.0618942	0	0	1	401.88	0.0161518	1.16628	5470748	4.36712	0	0	0	2	3	0	0.0367162	0.314801	1	0.222409	0.107254	0.106986	14956
2011	97	0.072235	0	0	1	403.904	0.0144987	1.15535	8699054	6.27058	0	0	0	2	3	0	0.0309317	0.253216	1	0.230999	0.113814	0.112986	14956
2012	97	0.0890246	0	0	1	405.014	0.0151658	1.24995	10670121	6.44745	0	0	0	2	3	0	0.0311355	0.258027	1	0.218865	0.110229	0.109326	13078
2013	97	0.0941088	0	0	1	405.862	0.0197286	1.39306	12524624	8.36416	0	0	0	2	3	0	0.0252149	0.139816	1	0.204256	0.111129	0.115125	16810
2014	97	0.100572	0	0	1	403.129	0.0106069	1.44894	14271549	8.69705	0	0	0	2	3	0	0.0319389	0.137845	1	0.193905	0.117339	0.124016	16810
2015	97	0.10457	0	0	1	403.909	0.00802064	1.78693	16675730	8.84102	0	0	0	2	3	0	0.0311005	0.100533	1	0.1865	0.119918	0.124085	19994
2016	97	0.117917	1	0	1	390.752	0.00784115	1.72272	15931539	13.9887	0	0	0	2	3	0	0.0287053	0.0804601	1	0.188296	0.119039	0.109073	18215
2017	97	0.11867	1	1	1	392.084	0.00764108	1.71443	17519148	16.5725	0	0	0	2	3	0	0.0284332	0.0784038	1	0.191518	0.125187	0.116845	18971
2018	97	0.13155	1	1	1	390.013	0.00879773	1.64219	19412921	21.4015	0	0	0	2	3	0	0.0247104	0.0592015	1	0.185732	0.120898	0.116738	19613
2019	97	0.145565	1	1	1	390.752	0.00898167	1.41433	21765084	23.6295	0	0	0	2	3	0	0.0256207	0.0409366	1	0.183773	0.125482	0.120865	20852
2020	97	0.176177	1	1	1	308.022	0.00866643	1.51934	21765084	23.6295	0	0	0	2	3	0	0.0256207	0.0409366	1	0.180739	0.137394	0.118329	25988
2003	98	0.0575423	0	0	1	149.791	0.0237045	1.24255	881561	2.98285	0	0	0	2	4	0	0.0247168	0.292508	0	0.158728	0.0629216	0.0483678	2521
2004	98	0.0606455	0	0	1	149.179	0.0264083	1.2192	1041660	3.22953	0	0	0	2	4	0	0.0253968	0.292508	0	0.163766	0.0629216	0.0448906	2725
2005	98	0.0636407	0	0	1	149.791	0.026939	1.16083	1220884	1.93744	0	0	0	2	4	0	0.0295791	0.292508	0	0.134541	0.0629216	0.0416956	2963
2006	98	0.113932	0	0	1	150.505	0.0279689	1.14235	1390719	2.80671	0	0	0	2	4	0	0.0369515	0.292508	0	0.128334	0.0678206	0.0439563	5255
2007	98	0.127575	0	0	1	150.913	0.0366878	1.17141	1507699	4.14635	0	0	0	2	4	0	0.0361991	0.291226	0	0.13214	0.197933	0.0581565	5364
2008	98	0.133527	0	0	1	151.219	0.0360428	1.20025	1828894	4.93237	0	0	0	2	4	0	0.0283843	0.299164	0	0.126736	0.173399	0.0635106	5434
2009	98	0.135228	0	0	1	151.524	0.0369138	1.39735	2164815	6.29515	0	0	0	2	4	0	0.0394456	0.284399	0	0.115145	0.181579	0.0870455	5460
2010	98	0.141491	0	0	1	151.015	0.0381107	1.52716	2810102	9.91958	0	0	0	2	4	0	0.0382572	0.324306	0	0.112674	0.113158	0.0829564	5509
2011	98	0.155032	0	0	1	151.015	0.0356976	1.47656	3096798	11.7032	0	0	0	2	4	0	0.0348718	0.304625	0	0.11027	0.12509	0.0860099	5541
2012	98	0.166386	0	0	1	150.199	0.0325812	1.55073	3757074	11.5411	0	0	0	2	4	0	0.0349515	0.287668	0	0.102742	0.105872	0.0741723	5645
2013	98	0.175018	0	0	1	150.301	0.0333182	1.57627	4403194	13.5685	1	0	0	2	4	0	0.0358974	0.269006	0	0.0942005	0.107239	0.0730521	6258
2014	98	0.184419	0	0	1	150.607	0.033716	1.61973	5046270	14.8951	1	0	0	2	4	0	0.0324277	0.266159	0	0.0941866	0.106126	0.07971	6258
2015	98	0.192189	0	0	1	152.614	0.0187661	1.72586	5699535	16.2492	1	0	0	2	4	0	0.0326567	0.218518	0	0.0987508	0.115729	0.0842744	6699.85
2016	98	0.204584	0	0	1	152.924	0.018486	1.7784	6294645	18.2432	1	0	0	2	4	0	0.0319516	0.182332	0	0.102881	0.119317	0.0814318	6935
2017	98	0.205159	0	0	1	152.924	0.0191304	1.89041	6768187	22.973	1	0	1	2	4	0	0.0310835	0.158885	0	0.100388	0.10821	0.0856705	7077
2018	98	0.215744	0	0	1	153.957	0.0195365	1.86859	7383167	30.2013	1	0	1	2	4	0	0.0264463	0.192273	0	0.107944	0.124064	0.08791	7101
2019	98	0.22742	1	0	1	153.957	0.0180601	1.63747	8333408	35.5705	1	0	1	2	4	0	0.0339768	0.153503	0	0.110137	0.132464	0.090053	7362
2020	98	0.253468	1	1	1	137.425	0.0173829	1.79345	8333408	35.5705	1	0	1	2	4	0	0.0339768	0.153503	0	0.109373	0.130935	0.0930814	7711
2003	99	0.0570515	0	0	1	320.121	0.0110589	0.614392	1337609	1.5137	0	0	0	2	3	0	0.0157587	0.268316	1	0.257877	0.0628405	0.043824	5349
2004	99	0.0553299	0	0	1	320.565	0.0108196	0.631795	1635704	2.28427	0	0	0	2	3	0	0.0177074	0.268316	1	0.265684	0.0628405	0.0474022	5506
2005	99	0.0471341	0	0	1	322.118	0.00607486	0.843569	1943350	2.62626	0	0	0	2	3	0	0.0218069	0.268316	1	0.247588	0.0628405	0.0479955	5732
2006	99	0.0487694	0	0	1	325.372	0.0278539	0.873033	2176307	1.93127	0	0	0	2	3	0	0.0199897	0.268316	1	0.220983	0.082776	0.0523304	14493
2007	99	0.0526091	0	0	1	328.33	0.0337048	0.864085	2389671	2.22725	0	0	0	2	3	0	0.0161795	0.235494	1	0.19992	0.194653	0.0635053	14494
2008	99	0.0577861	0	0	1	330.844	0.0152159	0.903994	3035545	2.16824	0	0	0	2	3	0	0.0190736	0.26664	1	0.190537	0.175666	0.0820244	14529
2009	99	0.0674097	0	0	1	332.914	0.0110624	1.06647	3527039	2.8143	0	0	0	2	3	0	0.0196937	0.328221	1	0.157027	0.162414	0.0915036	14539
2010	99	0.0749675	0	0	1	333.358	0.0114293	1.11613	4737578	4.54039	0	0	0	2	3	0	0.0212885	0.346346	1	0.159255	0.107191	0.0937708	14538
2011	99	0.0997775	0	0	1	334.911	0.0275518	1.07518	4918221	5.79123	0	0	0	2	3	0	0.0324468	0.3687	1	0.162063	0.109125	0.094395	14539
2012	99	0.114958	0	0	1	334.319	0.0349452	1.14508	5992485	6.85689	0	0	0	2	3	0	0.0411458	0.352373	1	0.165156	0.100769	0.114933	17238
2013	99	0.122142	0	0	1	332.569	0.0413943	1.18281	7120398	9.56618	0	0	0	2	3	0	0.0382222	0.308861	1	0.160393	0.109788	0.110596	16586
2014	99	0.131285	0	0	1	332.643	0.0467149	1.17081	8285494	11.5658	0	0	0	2	3	0	0.0405229	0.292745	1	0.157599	0.112007	0.118942	16639
2015	99	0.142611	0	0	1	332.273	0.0505095	1.27613	9716056	14.2507	1	0	0	2	3	0	0.0345263	0.263209	1	0.159267	0.125053	0.120617	16634.5
2016	99	0.146514	0	0	1	335.898	0.0533945	1.38826	10994867	15.859	1	0	0	2	3	0	0.0298324	0.213947	1	0.165908	0.113806	0.107649	17283
2017	99	0.147764	0	0	1	335.898	0.051491	1.41627	11761871	19.163	1	0	0	2	3	0	0.025974	0.186844	1	0.163254	0.118514	0.117894	17574
2018	99	0.157618	0	0	1	335.898	0.0511359	1.41902	13278860	23.348	1	0	0	2	3	0	0.0213784	0.182404	1	0.175996	0.119297	0.117124	17941
2019	99	0.175148	1	0	1	336.638	0.0353308	0.960813	15335527	25.9341	1	0	0	2	3	0	0.0197723	0.156096	1	0.166725	0.116599	0.116006	18427
2020	99	0.195672	1	1	1	295.206	0.0339029	1.0323	15335527	25.9341	0	0	0	2	3	0	0.0197723	0.156096	1	0.168924	0.132354	0.112022	20438
2003	100	0.0323837	0	0	1	924.91	0.00249615	1.38759	2326833	0.664716	0	0	0	2	3	0	0.0142536	0.668601	1	0.220699	0.0435138	0.0371742	4939
2004	100	0.0322358	0	0	1	939.847	0.0087068	1.36617	2823575	1.21889	0	0	0	2	3	0	0.0146662	0.668601	1	0.238521	0.0435138	0.0258587	5146
2005	100	0.0345421	0	0	1	954.271	0.0110834	1.30199	3299627	1.25974	0	0	0	2	3	0	0.0163064	0.668601	1	0.250416	0.0435138	0.0358184	5364
2006	100	0.0348416	0	0	1	1046.37	0.0120095	1.36521	3883545	0.702462	0	0	0	2	3	0	0.0175631	0.668601	1	0.237387	0.0480078	0.0386749	11236
2007	100	0.0379427	0	0	1	996.726	0.0109429	1.33529	4535381	1.03181	0	0	0	2	3	0	0.016918	0.68576	1	0.273019	0.238653	0.061627	11298
2008	100	0.0407039	0	0	1	1010.54	0.0106858	1.34312	5583929	1.10598	0	0	0	2	3	0	0.0134791	0.731682	1	0.241573	0.200666	0.098633	11314
2009	100	0.0465221	0	0	1	1023.53	0.00544188	1.41576	6285317	1.18097	0	0	0	2	3	0	0.0156639	0.761529	1	0.222366	0.207579	0.118511	11381
2010	100	0.0492778	0	0	1	1035.09	0.00832994	1.4445	4414904	2.18683	0	0	0	2	3	0	0.0154586	0.7419	1	0.187989	0.160004	0.108168	11382
2011	100	0.0637755	0	0	1	1049.3	0.00491153	1.46604	8748785	3.17168	0	0	0	2	3	0	0.0160603	0.76466	1	0.218636	0.147302	0.139269	11384
2012	100	0.0705605	0	0	1	1063.63	0.00689425	1.5476	10532857	3.94307	0	0	0	2	3	0	0.0179054	0.765542	1	0.238993	0.150067	0.117463	11384
2013	100	0.0819171	0	0	1	1077.33	0.00783013	1.64628	12167753	18.515	1	0	0	2	3	0	0.0163823	0.798206	1	0.192521	0.159762	0.12412	12513
2014	100	0.0899779	0	0	1	1075.49	0.00850458	1.72211	14469678	5.70668	1	0	0	2	3	0	0.0202404	0.748204	1	0.183989	0.150243	0.135714	12514
2015	100	0.0973623	0	0	1	1030.54	0.00907293	1.93518	16557892	6.52153	1	0	0	2	3	0	0.0192069	0.715104	1	0.191548	0.158662	0.133053	13494.6
2016	100	0.109614	0	0	1	1049.61	0.00962355	2.13931	19023361	9.32203	1	0	0	2	3	0	0.020196	0.676172	1	0.212223	0.152634	0.112406	15228
2017	100	0.110197	0	0	1	1057.52	0.00942601	2.22852	21350818	13.0841	1	0	0	2	3	0	0.0171114	0.627838	1	0.192251	0.147215	0.133339	16213
2018	100	0.116081	0	0	1	1058.51	0.0154999	2.30379	23834800	15.9664	1	0	0	2	3	0	0.0141486	0.562222	1	0.185884	0.149088	0.13284	17911
2019	100	0.127252	1	0	1	1064.44	0.0115617	1.60527	26936185	18.4773	1	0	0	2	3	0	0.0160167	0.318373	1	0.180165	0.166667	0.127122	18660
2020	100	0.144614	1	1	1	810.437	0.0111513	1.6436	26936185	18.4773	1	0	0	2	3	0	0.0160167	0.318373	1	0.183496	0.164179	0.136512	21214
2003	101	0.027264	0	0	1	575.355	0.00431296	0.856336	1485465	0.888421	0	0	0	2	4	0	0.0191518	0.588381	0	0.295879	0.0481643	0.0302844	6359
2004	101	0.0282124	0	0	1	612.649	0.00262727	0.816492	1808420	1.52075	0	0	0	2	4	0	0.0226812	0.588381	0	0.289397	0.0481643	0.0330599	6362
2005	101	0.0283345	0	0	1	617.656	0.00711912	0.883868	2156069	1.28759	0	0	0	2	4	0	0.0234664	0.588381	0	0.274899	0.0481643	0.0414891	6483
2006	101	0.0299469	0	0	1	623.174	0.00545354	0.913657	2531205	1.17152	0	0	0	2	4	0	0.0256515	0.588381	0	0.336639	0.0756824	0.039188	12520
2007	101	0.0436518	0	0	1	630.632	0.00980901	0.891717	2845572	1.54229	0	0	0	2	4	0	0.0241628	0.45184	0	0.355482	0.0917439	0.0689554	12520
2008	101	0.0484733	0	0	1	639.726	0.0097932	0.929759	3457184	1.6896	0	0	0	2	4	0	0.024055	0.496241	0	0.363675	0.0943707	0.0885399	12520
2009	101	0.0580251	0	0	1	649.024	0.0139248	1.04619	3906223	2.19466	0	0	0	2	4	0	0.0228571	0.506305	0	0.267689	0.106181	0.125515	12520
2010	101	0.0626162	0	0	1	656.074	0.0139434	1.07594	3076829	3.11869	0	0	0	2	4	0	0.0258503	0.4809	0	0.2488	0.0695936	0.130485	12612
2011	101	0.0721962	0	0	1	663.227	0.0225334	1.06108	5603553	3.94596	0	0	0	2	4	0	0.0249066	0.496225	0	0.256209	0.0788137	0.128854	12612
2012	101	0.0837496	0	0	1	665.883	0.0255611	1.1091	6650785	4.75679	0	0	0	2	4	0	0.0261044	0.327522	0	0.2262	0.0830574	0.112757	12612
2013	101	0.0917137	0	0	1	655.87	0.0298142	1.13955	7629628	6.2315	0	0	0	2	4	0	0.0284375	0.506902	0	0.193666	0.0933464	0.124337	13406
2014	101	0.0979416	0	0	1	646.242	0.0317586	1.15262	8834111	14.9463	0	0	0	2	4	0	0.0307114	0.552889	0	0.182231	0.0911256	0.131868	13530
2015	101	0.109224	0	0	1	653.486	0.0340811	1.20403	10182292	17.398	1	0	0	2	4	0	0.0326797	0.292389	0	0.190052	0.0958855	0.135471	14385.7
2016	101	0.11608	0	0	1	658.014	0.0358884	1.29248	11439615	10.7034	1	0	0	2	4	0	0.0348387	0.254346	0	0.198269	0.0923797	0.121884	15802
2017	101	0.121744	0	0	1	660.026	0.0361474	1.37077	12611904	15.0915	1	0	0	2	4	0	0	0.293713	0	0.196935	0.0922251	0.138995	16471
2018	101	0.128137	0	0	1	661.032	0.0372655	1.40591	14182966	18.7215	1	0	0	2	4	0	0.0275437	0.51771	0	0.189758	0.130731	0.129559	17452
2019	101	0.13628	1	0	1	662.038	0.0342419	1.26307	15976541	22.1884	1	0	0	2	4	0	0.0281271	0.525122	0	0.184964	0.124777	0.119508	19187
2020	101	0.1592	1	1	1	536.271	0.033142	1.33012	15976541	22.1884	0	0	0	2	4	0	0.0281271	0.525122	0	0.182982	0.138473	0.118674	21250
2003	102	0.0353958	0	0	0	372.441	0.00211411	0.972648	1433304	0.803495	0	0	0	2	4	0	0.016297	0.308222	0	0.281807	0.0559977	0.0458094	9544
2004	102	0.0352939	0	0	0	375.556	0.00582744	0.962615	1734372	0.751207	0	0	0	2	4	0	0.0142202	0.308222	0	0.288682	0.0559977	0.0392268	9638
2005	102	0.0383122	0	0	0	378.838	0.00392014	0.934926	2081403	0.861116	0	0	0	2	4	0	0.0145653	0.308222	0	0.27755	0.0559977	0.0456255	9764
2006	102	0.0518313	0	0	0	382.009	0.00779172	1.00872	2465775	0.79783	0	0	0	2	4	0	0.0169881	0.308222	0	0.26583	0.0579448	0.0444121	15825
2007	102	0.0547918	0	0	0	386.905	0.0101179	0.978434	2795079	0.924313	0	0	0	2	4	0	0.0177353	0.258447	0	0.245623	0.142824	0.0687861	16003
2008	102	0.0580605	0	0	0	390.298	0.0143156	1.01077	3471428	1.42393	0	0	0	2	4	0	0.0192926	0.284006	0	0.256003	0.1271	0.084551	16017
2009	102	0.0606846	0	0	0	392.69	0.0133831	1.16518	4030375	1.79008	0	0	0	2	4	0	0.0196886	0.33013	0	0.206445	0.138818	0.111157	16108.5
2010	102	0.0639957	0	0	0	392.078	0.0137208	1.24753	4852525	2.56297	0	0	0	2	4	0	0.0193956	0.339294	0	0.205759	0.099008	0.109056	16200
2011	102	0.0776056	0	0	0	394.749	0.0175005	1.28486	5810622	3.43856	0	0	0	2	4	0	0.0125	0.481764	0	0.218705	0.0920667	0.119489	16219
2012	102	0.0795356	0	0	0	395.138	0.0205675	1.38062	7232351	4.50514	0	0	0	2	4	0	0.0123796	0.488621	0	0.23054	0.09317	0.105266	24306
2013	102	0.0881612	0	0	0	397.923	0.0186389	1.50784	8764782	5.58114	0	0	0	2	4	0	0.0124658	0.451817	0	0.202961	0.0939131	0.112065	22408
2014	102	0.0950172	0	0	0	391.597	0.0197271	1.56558	10221891	5.13532	0	0	0	2	4	0	0.0327869	0.377827	0	0.193439	0.0896084	0.13018	22420
2015	102	0.104943	0	0	0	390.076	0.0237252	1.92778	12001377	7.24537	0	0	0	2	4	0	0.0221365	0.519405	0	0.192746	0.105239	0.12972	22261
2016	102	0.11439	0	0	0	379.911	0.0227845	1.87159	11707000	9.36968	0	0	0	2	4	0	0.0215497	0.522515	0	0.190358	0.0934603	0.119311	20058
2017	102	0.111374	0	0	0	391.348	0.0253101	2.07922	13134932	11.9048	0	0	1	2	4	0	0.0232322	0.344246	0	0.179956	0.0968463	0.123288	20922
2018	102	0.120939	0	0	0	381.205	0.0258448	2.08124	14803908	17.1477	0	0	1	2	4	0	0.0217492	0.286209	0	0.187221	0.126421	0.11973	22091
2019	102	0.130386	0	0	0	382.5	0.0233655	1.8174	16875344	19.2893	0	0	1	2	4	0	0.0203988	0.185616	0	0.174227	0.127655	0.118703	24486
2020	102	0.158489	0	0	0	284.124	0.0226695	1.9075	16875344	19.2893	0	0	1	2	4	0	0.0203988	0.185616	0	0.180497	0.136213	0.122864	25084
2003	103	0.0422422	0	0	0	643.898	0.0113099	0.794639	1149028	0.797144	0	0	0	2	4	0	0.013277	1.06342	0	0.265448	0.0427672	0.0305605	4949
2004	103	0.0424666	0	0	0	651.66	0.00300281	0.759611	1371095	0.803867	0	0	0	2	4	0	0.0140935	1.06342	0	0.266556	0.0427672	0.0335608	4924
2005	103	0.0451013	0	0	0	656.914	0.00188873	0.739547	1569700	0.894074	0	0	0	2	4	0	0.0152824	1.06342	0	0.267568	0.0427672	0.0361113	5019
2006	103	0.0472278	0	0	0	670.647	0.0033357	0.780635	1842828	1.12254	0	0	0	2	4	0	0.0204499	1.06342	0	0.275577	0.0406851	0.0389675	10784
2007	103	0.0618679	0	0	0	688.321	0.0138363	0.844669	2192352	0.847953	0	0	0	2	4	0	0.0268714	0.90388	0	0.248729	0.196813	0.0805464	10792
2008	103	0.0782854	0	0	0	703.129	0.0147039	0.855747	2657673	1.25	0	0	0	2	4	0	0.0240051	0.894482	0	0.26242	0.165983	0.109702	10792
2009	103	0.0723454	0	0	0	712.802	0.0184262	1.00428	3022243	1.84061	0	0	0	2	4	0	0.0234029	1.10407	0	0.214582	0.172457	0.12508	10802
2010	103	0.0873271	0	0	0	717.459	0.0218644	1.06235	2447755	2.53394	0	0	0	2	4	0	0.0211574	1.04884	0	0.201292	0.138602	0.131701	10803
2011	103	0.0882688	0	0	0	721.519	0.0275532	1.07699	4517909	3.87678	0	0	0	2	4	0	0.0235792	1.11077	0	0.213621	0.139239	0.145519	10843
2012	103	0.102567	0	0	0	731.55	0.031986	1.13615	5543950	3.75449	0	0	0	2	4	0	0.0252874	1.01977	0	0.230126	0.1304	0.128358	10843
2013	103	0.103044	0	0	0	755.792	0.0374076	1.17252	6391634	4.74009	0	0	0	2	4	0	0.0244344	1.23926	0	0.184431	0.140042	0.127796	11440
2014	103	0.111677	0	0	0	744.514	0.0414931	1.2005	7416124	5.51702	0	0	0	2	4	0	0.0234783	1.05683	0	0.160718	0.133701	0.143033	11440
2015	103	0.125002	0	0	0	745.218	0.043383	1.33682	8662510	6.45669	1	0	0	2	4	0	0.0209581	0.992207	0	0.161567	0.132939	0.135501	12078.3
2016	103	0.130159	0	0	0	759.301	0.0458974	1.51982	10063520	8.03709	1	0	0	2	4	0	0.0195329	0.965941	0	0.183514	0.142091	0.122452	13454
2017	103	0.118189	0	0	0	763.995	0.0458408	1.60321	11222634	13.6713	1	0	0	2	4	0	0.020485	0.872768	0	0.180047	0.127835	0.134365	14158
2018	103	0.127024	0	0	0	771.036	0.0466868	1.65419	12777275	16.4384	1	0	0	2	4	0	0.0203927	1.04302	0	0.186552	0.139844	0.139069	15574
2019	103	0.141912	0	0	0	778.078	0.0380289	1.30826	14656558	18.7029	1	0	0	2	4	0	0.0135034	0.524223	0	0.20508	0.143216	0.138855	16359
2020	103	0.164817	0	0	0	586.786	0.0368345	1.38522	14656558	18.7029	0	0	0	2	4	0	0.0135034	0.524223	0	0.205367	0.161602	0.145897	18450
2003	104	0.0422322	0	0	0	187.258	0.0224732	1.15401	598565	1.69742	0	0	0	2	5	0	0.0194715	0.408928	0	0.242748	0.0443722	0.0529685	3207
2004	104	0.0443001	0	0	0	187.863	0.0271967	1.16161	740506	1.78784	0	0	0	2	5	0	0.0244253	0.408928	0	0.232787	0.0443722	0.0526299	3645
2005	104	0.0483253	0	0	0	188.951	0.0279327	1.17398	882432	2.77217	0	0	0	2	5	0	0.0250784	0.408928	0	0.191149	0.0443722	0.0571303	3775
2006	104	0.0624017	0	0	0	189.918	0.0338935	1.21864	1046859	1.82623	0	0	0	2	5	0	0.0237389	0.408928	0	0.18256	0.058424	0.0606103	6652
2007	104	0.0767805	0	0	0	191.006	0.0391295	1.15649	1150524	2.75741	0	0	0	2	5	0	0.02	0.381119	0	0.16104	0.134999	0.0643509	6709
2008	104	0.0816172	0	0	0	192.117	0.0382919	1.17673	1413928	2.8394	0	0	0	2	5	0	0.0206897	0.393827	0	0.168246	0.123876	0.0839806	6828
2009	104	0.0836304	0	0	0	193.303	0.0331885	1.17071	1688191	4.34559	0	0	0	2	5	0	0.0292072	0.358967	0	0.143619	0.126218	0.0839202	6828
2010	104	0.088042	0	0	0	194.028	0.0363785	1.21548	2476886	7.00517	0	0	0	2	5	0	0.0295775	0.370181	0	0.141896	0.0917357	0.0745581	6828
2011	104	0.0992465	0	0	0	195.116	0.0313448	1.16947	2511706	7.79548	0	0	0	2	5	0	0.0347395	0.353459	0	0.162547	0.0982419	0.083569	6828
2012	104	0.108556	0	0	0	195.72	0.0317813	1.24124	3141130	9.26498	0	0	1	2	5	0	0.0333333	0.387919	0	0.164884	0.0910791	0.0918936	6833
2013	104	0.112893	0	0	0	195.72	0.0351137	1.28938	3719628	11.118	0	0	1	2	5	0	0.0327103	0.351097	0	0.146104	0.0909538	0.0929846	7868
2014	104	0.1248	0	0	0	194.149	0.0359421	1.29276	4270563	11.8306	0	0	1	2	5	0	0.0339761	0.29771	0	0.129439	0.0948986	0.0900871	7878
2015	104	0.133537	0	0	0	192.404	0.0396784	1.37363	4916863	14.2327	0	0	1	2	5	0	0.0345149	0.293444	0	0.133806	0.105582	0.0968353	8518.65
2016	104	0.134641	0	0	0	192.88	0.0407487	1.48636	5452235	17.284	0	0	1	2	5	0	0.0335196	0.269875	0	0.132654	0.109785	0.086122	8717
2017	104	0.135946	0	0	0	192.88	0.0421816	1.52175	5951844	21.6049	0	0	1	2	5	0	0.0342857	0.252104	0	0.139247	0.130716	0.104009	8780
2018	104	0.144475	0	0	0	192.88	0.0382479	1.47244	6622261	25.9259	0	0	1	2	5	0	0.0300088	0.225122	0	0.142614	0.11613	0.106982	8734
2019	104	0.155682	0	0	0	192.88	0.0333508	1.30943	7402807	30.2469	0	0	1	2	5	0	0.0339138	0.283136	0	0.143895	0.108938	0.108206	9429
2020	104	0.181045	0	0	0	159.543	0.0319359	1.4146	7402807	30.2469	0	0	1	2	5	0	0.0339138	0.283136	0	0.141292	0.103632	0.118306	9440
2003	105	0.04281	0	0	1	222.998	0.0155415	0.755508	1031297	0.56059	0	0	0	2	4	0	0.0147059	0.147871	1	0.250965	0.0475097	0.0606644	4487
2004	105	0.0440262	0	0	1	220.802	0.0127703	0.755656	1233821	0.925421	0	0	0	2	4	0	0.019216	0.147871	1	0.231518	0.0475097	0.0630334	4644
2005	105	0.0461278	0	0	1	221.288	0.0201007	0.814031	1393357	1.32255	0	0	0	2	4	0	0.0242522	0.147871	1	0.204703	0.0475097	0.0591406	4772
2006	105	0.0543689	0	0	1	222.511	0.0233522	0.842573	1589900	1.81255	0	0	0	2	4	0	0.0227457	0.147871	1	0.178291	0.0767186	0.0525192	11923
2007	105	0.0597726	0	0	1	223.322	0.0244294	0.8655	1760771	2.4673	0	0	0	2	4	0	0.0229983	0.150846	1	0.179931	0.160676	0.0655104	11923
2008	105	0.0645758	0	0	1	224.621	0.0217156	0.83658	2181742	2.54762	0	0	0	2	4	0	0.0267703	0.198596	1	0.165553	0.147622	0.0711897	11927
2009	105	0.0745103	0	0	1	225.432	0.0232172	1.00941	2573287	4.23686	0	0	0	2	4	0	0.0266129	0.288601	1	0.153906	0.153553	0.0880007	11956
2010	105	0.0949207	0	0	1	225.919	0.0271643	1.09779	3855554	7.46767	0	0	0	2	4	0	0.0235008	0.304463	1	0.145666	0.093698	0.094047	11956
2011	105	0.108362	0	0	1	226.915	0.0300093	1.0074	3883045	8.03121	0	0	0	2	4	0	0.0135659	0.370557	1	0.200921	0.08928	0.0948121	11970
2012	105	0.112706	0	0	1	224.524	0.0363556	1.06778	4659020	9.299	0	0	0	2	4	0	0.0131627	0.472794	1	0.145976	0.0881933	0.104028	9271
2013	105	0.122513	0	0	1	225.006	0.0421081	1.08749	5403935	11.7773	0	0	0	2	4	0	0.0204263	0.475534	1	0.153889	0.0878357	0.106991	10355
2014	105	0.127433	0	0	1	227.239	0.0461913	1.12975	6274735	12.8663	0	0	0	2	4	0	0.0307125	0.243326	1	0.149448	0.0973041	0.0987882	10599
2015	105	0.139871	0	0	1	227.321	0.0510386	1.24451	7158500	15.3626	0	0	0	2	4	0	0.0317955	0.223167	1	0.149452	0.102405	0.104913	11618.9
2016	105	0.147629	1	0	1	227.402	0.0539902	1.36905	8155725	18.2143	0	0	0	2	4	0	0.0306937	0.21596	1	0.149546	0.103825	0.103036	11940
2017	105	0.153392	1	1	1	227.402	0.0526141	1.41314	9056126	22.5	0	0	1	2	4	0	0.0273574	0.194738	1	0.150145	0.111764	0.112923	12221
2018	105	0.160747	1	1	1	226.59	0.0564662	1.36744	10032074	27.5986	0	0	1	2	4	0	0.0157819	0.20291	1	0.148068	0.110239	0.115716	12024
2019	105	0.17036	1	1	1	226.59	0.0531485	1.24422	11391730	30.8244	0	0	1	2	4	0	0.019084	0.199183	1	0.141829	0.105915	0.110394	12621
2020	105	0.184846	1	1	1	203.037	0.0516354	1.35515	11391730	30.8244	0	0	1	2	4	0	0.019084	0.199183	1	0.131845	0.124497	0.123173	16462
2003	106	0.0715255	0	0	1	505.431	0.0799635	1.25876	8762245	9.10174	0	0	0	1	2	1	0.0334973	0.193385	1	0.219823	0.116695	0.0565258	4982
2004	106	0.0743424	0	0	1	509.191	0.0727171	1.3038	9962729	9.88223	0	0	0	1	2	1	0.0327728	0.193385	1	0.216367	0.116695	0.0565258	5111
2005	106	0.0770113	0	0	1	513.703	0.0355214	1.60925	11550362	9.07697	0	0	0	1	2	1	0.0306814	0.193385	1	0.203886	0.116695	0.0565258	5156.2
2006	106	0.0814762	0	0	1	520.304	0.031651	1.74048	13113823	9.98611	0	0	0	1	2	1	0.033146	0.193385	1	0.208098	0.116695	0.0565258	9460
2007	106	0.0853644	0	0	1	517.148	0.0269624	1.66623	13753667	10.7159	0	0	0	1	2	1	0.0318527	0.195395	1	0.218894	0.116695	0.0565258	9539
2008	106	0.0933403	0	0	1	487.468	0.0304511	1.68936	17098954	9.64105	0	0	0	1	2	1	0.0328673	0.194458	1	0.221037	0.122224	0.075951	9761
2009	106	0.102271	0	0	1	488.214	0.0270788	1.83484	20482724	13.1804	0	0	0	1	2	1	0.035461	0.144888	1	0.223645	0.0114909	0.0706047	9836
2010	106	0.109634	1	0	1	494.336	0.0256882	1.90851	50055312	82.056	0	0	0	1	2	1	0.0402958	0.155545	1	0.213351	0.100026	0.0692224	10234
2011	106	0.119546	1	1	1	497.015	0.0220823	1.8123	25507706	20.5218	0	0	0	1	2	1	0.0372453	0.195335	1	0.196483	0.0998335	0.0761655	10371
2012	106	0.128259	1	1	1	501.531	0.0200342	1.82711	29394605	26.4001	0	0	0	1	2	1	0.0353514	0.309097	1	0.233204	0.0935454	0.0754933	10625
2013	106	0.141879	1	1	1	501.684	0.0189345	1.91304	32966518	30.0534	0	0	0	1	2	1	0.0389356	0.286838	1	0.202519	0.0823934	0.0711287	10948
2014	106	0.146346	1	1	1	516.531	0.018378	1.88251	34837219	30.8194	0	0	0	1	2	1	0.0393511	0.254666	1	0.20989	0.0886487	0.0923327	11393
2015	106	0.15697	1	1	1	535.227	0.0186087	1.93582	36852348	30.513	0	0	0	1	2	1	0.0454953	0.25441	1	0.186207	0.0897374	0.0799025	11716
2016	106	0.167634	1	1	1	542.012	0.01944	1.94857	40875352	35.6623	0	0	0	1	2	1	0.0443793	0.268199	1	0.184451	0.0864442	0.0747399	12025
2017	106	0.173612	1	1	1	565.668	0.0130004	1.85424	43852958	41.2698	0	0	0	1	2	1	0.0458525	0.202086	1	0.16592	0.084878	0.0804525	12083
2018	106	0.183233	1	1	1	573.643	0.00656087	1.75992	50532878	49.7866	0	0	0	1	2	1	0.0506227	0.238693	1	0.179419	0.0949855	0.0907929	12118
2019	106	0.197136	1	1	1	579.355	0.0069129	1.63623	60271085	52.1127	0	0	0	1	2	1	0.0486407	0.235745	1	0.191589	0.108509	0.0902622	12300
2020	106	0.188531	1	1	1	678.907	0.00648067	1.73483	60271085	52.1127	0	0	0	1	2	1	0.0486407	0.235745	1	0.194649	0.125372	0.0988757	12276
2003	108	0.0571842	0	0	1	739.887	0.0789693	0.855423	1775569	4.56514	0	0	0	1	3	0	0.0141026	0.384122	1	0.413859	0.116695	0.0565258	1643
2004	108	0.0581301	0	0	1	744.545	0.0683539	0.822042	2019632	2.72591	0	0	0	1	3	0	0.010371	0.384122	1	0.368055	0.116695	0.0565258	1656
2005	108	0.0613064	0	0	1	747.242	0.0728563	0.824852	2316359	2.88609	0	0	0	1	3	0	0.0100107	0.384122	1	0.365116	0.116695	0.0565258	1680.1
2006	108	0.0639423	0	0	1	745.327	0.0177901	0.891795	2724508	3.32612	0	0	0	1	3	0	0.011669	0.384122	1	0.354814	0.116695	0.0565258	5189
2007	108	0.0658496	0	0	1	753.338	0.0178857	0.779384	2794461	3.80106	0	0	0	1	3	0	0.0120982	0.326647	1	0.365795	0.116695	0.0565258	5190
2008	108	0.0696758	0	0	1	768.633	0.0154976	0.777373	3390449	5.15663	0	0	0	1	3	0	0.013623	0.298305	1	0.350682	0.122224	0.075951	5186
2009	108	0.0794431	0	0	1	775.916	0.0398171	0.860496	4080976	6.98448	0	0	0	1	3	0	0.0113139	0.259923	1	0.328475	0.0114909	0.0706047	5341
2010	108	0.0881444	0	0	1	785.385	0.0182722	0.842344	6167065	42.9675	0	0	0	1	3	0	0.0128562	0.230217	1	0.352453	0.100026	0.0692224	5552
2011	108	0.0972864	0	0	1	790.366	0.0155314	0.817934	5411795	13.0089	0	0	0	1	3	0	0.0114638	0.286786	1	0.307298	0.0998335	0.0761655	5804
2012	108	0.10707	0	0	1	797.144	0.0134139	0.883775	6548085	45.5512	0	0	0	1	3	0	0.0120968	0.315878	1	0.356207	0.0935454	0.0754933	6066
2013	108	0.11004	0	0	1	809.005	0.0139119	0.951741	7736442	36.2059	1	0	0	1	3	0	0.0103004	0.394319	1	0.297915	0.0823934	0.0711287	6259
2014	108	0.122505	0	0	1	825.95	0.0139421	0.953548	8585695	55.0996	1	0	0	1	3	0	0.0112108	0.278338	1	0.302135	0.0886487	0.0923327	6098.11
2015	108	0.130716	0	0	1	833.454	0.014205	0.971624	9151961	73.4824	1	0	0	1	3	0	0.0124748	0.261859	1	0.280907	0.0897374	0.0799025	6218
2016	108	0.142603	1	0	1	847.252	0.0145794	0.928294	10201395	76	1	0	0	1	3	0	0.0123172	0.23269	1	0.2634	0.0864442	0.0747399	6388
2017	108	0.139114	1	1	1	859.356	0.00915327	0.86235	10870455	74.9296	1	0	0	1	3	0	0.0136683	0.184477	1	0.241455	0.084878	0.0804525	6517
2018	108	0.147237	1	1	1	871.46	0.00372713	0.796405	12038826	28.8889	1	0	0	1	3	0	0.0101046	0.210078	1	0.255703	0.0949855	0.0907929	6536.38
2019	108	0.164016	1	1	1	881.143	0.00355399	0.778787	13800506	68.6813	1	0	0	1	3	0	0.0121816	0.156029	1	0.246267	0.108509	0.0902622	6553.83
2020	108	0.169577	1	1	1	777.052	0.00348868	0.869079	13800506	68.6813	1	0	0	1	3	0	0.0121816	0.156029	1	0.239209	0.125372	0.0988757	6427
2003	109	0.0592536	0	0	1	116.599	0.0188056	0.785587	1587017	5.30512	0	0	0	1	3	0	0.0228415	0.341107	0	0.277193	0.085273	0.0846292	7420
2004	109	0.0609967	0	0	1	116.686	0.0200752	0.754861	1783166	5.72266	0	0	0	1	3	0	0.0212668	0.341107	0	0.26139	0.085273	0.0846292	7574
2005	109	0.0560565	0	0	1	116.773	0.0296791	0.879638	2106800	6.97311	0	0	0	1	3	0	0.0205128	0.341107	0	0.24858	0.085273	0.0846292	7780.4
2006	109	0.0582765	0	0	1	116.641	0.00896349	0.886727	2405353	6.33496	0	0	0	1	3	0	0.0223152	0.341107	0	0.256522	0.085273	0.0846292	12901
2007	109	0.0695699	0	0	1	116.864	0.00745507	0.779768	2392333	4.56879	0	0	0	1	3	0	0.0228758	0.302869	0	0.254972	0.085273	0.0846292	12921
2008	109	0.0733968	0	0	1	117.124	0.00687301	0.777617	2988600	5.96757	0	0	0	1	3	0	0.0206961	0.304799	0	0.254953	0.085273	0.0846292	13315
2009	109	0.0892407	0	0	1	117.39	0.00636796	0.796304	3515275	6.78034	0	0	0	1	3	0	0.0206089	0.244117	0	0.244828	0.085273	0.0846292	13494
2010	109	0.0962349	0	0	1	118.083	0.00599472	0.782326	6976618	8.4674	0	0	0	1	3	0	0.0204461	0.243414	0	0.213298	0.085273	0.0846292	13661
2011	109	0.108359	0	0	1	118.386	0.004904	0.752667	4629200	11.6538	0	0	0	1	3	0	0.0235393	0.221535	0	0.236392	0.085273	0.0846292	14017
2012	109	0.119367	0	0	1	118.732	0.00485473	0.797928	5375274	16.0467	0	0	0	1	3	0	0.0229249	0.222178	0	0.249769	0.0758559	0.0816259	14250
2013	109	0.123879	1	0	1	121.272	0.00523929	0.801689	6010434	19.0305	0	0	0	1	3	0	0.026971	0.27579	0	0.210275	0.0776619	0.0834555	14804
2014	109	0.131932	1	1	1	123.666	0.00531715	0.743725	6302771	19.3662	0	0	0	1	3	0	0.0265781	0.281594	0	0.20959	0.0838443	0.109528	14226
2015	109	0.141101	1	1	1	123.71	0.00568503	0.778585	6758402	19.0074	0	0	0	1	3	0	0.0256933	0.273898	0	0.206575	0.0924481	0.110981	14616
2016	109	0.144174	1	1	1	124.269	0.00610083	0.800772	7434856	23.3449	0	0	0	1	3	0	0.0274885	0.289789	0	0.2027	0.0904067	0.110187	14915
2017	109	0.146151	1	1	1	125.408	0.00360962	0.769516	8426589	26.3889	0	0	1	1	3	0	0.0271047	0.242662	0	0.19562	0.0860392	0.106466	15175
2018	109	0.155486	1	1	1	125.844	0.0011184	0.738261	9390280	31.8339	0	0	1	1	3	0	0.0239521	0.237501	0	0.203897	0.100434	0.100378	15273
2019	109	0.162894	1	1	1	125.844	0.0005146	0.726591	10668165	35.6401	0	0	1	1	3	0	0.0238001	0.313051	0	0.202959	0.114873	0.096916	15393
2020	109	0.186519	1	1	1	108.426	0.00049564	0.770571	10668165	35.6401	0	0	1	1	3	0	0.0238001	0.313051	0	0.208006	0.110354	0.111966	15395
2003	110	0.0608499	0	0	1	609.792	0.0595896	0.741401	7113470	7.47057	0	0	0	1	2	0	0.0113299	0.168626	1	0.29666	0.0688894	0.357044	9730
2004	110	0.0629127	0	0	1	612.277	0.0564609	0.72574	7943300	8.4879	0	0	0	1	2	0	0.0103718	0.168626	1	0.279958	0.0688894	0.357044	9816
2005	110	0.0670273	0	0	1	614.486	0.0604536	0.845382	9217860	9.01975	0	0	0	1	2	0	0.0095043	0.168626	1	0.269858	0.0688894	0.357044	9779.5
2006	110	0.0692646	0	0	1	608.625	0.0385916	0.865989	10556259	10.5377	0	0	0	1	2	0	0.0085701	0.168626	1	0.267779	0.0688894	0.357044	13823
2007	110	0.0768325	0	0	1	612.165	0.0361301	0.81065	10988681	10.6962	0	0	0	1	2	0	0.0079238	0.170485	1	0.261951	0.0688894	0.357044	13840
2008	110	0.0807754	0	0	1	615.252	0.0436403	0.813262	13835876	11.9401	0	0	0	1	2	0	0.0060058	0.176583	1	0.262207	0.0683479	0.359973	13920
2009	110	0.0890277	0	0	1	618.157	0.0382776	0.885608	16693324	14.3766	0	0	0	1	2	0	0.0059858	0.18927	1	0.254708	0.0804253	0.357674	14130
2010	110	0.0976893	0	0	1	622.152	0.0283584	0.919007	26005591	85.6559	0	0	0	1	2	0	0.0058381	0.166503	1	0.262188	0.0733152	0.370776	14253
2011	110	0.107349	0	0	1	625.965	0.0244251	0.884985	20496672	21.6359	0	0	0	1	2	0	0.007071	0.183487	1	0.235868	0.0757374	0.353176	14349
2012	110	0.123132	0	0	1	629.324	0.017624	0.954349	23757917	23.0814	0	0	0	1	2	0	0.0068611	0.163967	1	0.231825	0.0770206	0.349071	14700
2013	110	0.132545	1	0	1	638.675	0.0165111	1.03663	27067001	29.5665	0	0	0	1	2	0	0.0092242	0.123177	1	0.217715	0.0747503	0.336231	15453
2014	110	0.138029	1	1	1	650.204	0.0159587	1.00788	28208857	25.8308	0	0	0	1	2	0	0.0084002	0.107978	1	0.219117	0.0743799	0.355679	16526.1
2015	110	0.147173	1	1	1	655.924	0.0160371	1.035	31032166	31.8339	1	0	0	1	2	0	0.0092322	0.108608	1	0.227521	0.0870554	0.374434	16877
2016	110	0.153682	1	1	1	662.733	0.0162686	0.998975	32236582	33.2877	1	0	0	1	2	0	0.011097	0.113168	1	0.215308	0.0776513	0.358015	17526
2017	110	0.164657	1	1	1	673.627	0.0104624	0.904959	35115614	38.6792	1	0	0	1	2	0	0.0124366	0.0863004	1	0.216664	0.0891153	0.368876	17658
2018	110	0.172693	1	1	1	685.429	0.00465626	0.810942	37797349	46.4901	1	1	0	1	2	0	0.0092612	0.0895278	1	0.234169	0.103443	0.38918	17697
2019	110	0.18491	0	1	1	690.876	0.00443621	0.768797	42906048	50.5913	1	1	0	1	2	0	0.010133	0.0866408	1	0.229265	0.101018	0.382975	17739
2020	110	0.184135	0	1	1	798.003	0.00434432	0.85753	42906048	50.5913	0	1	0	1	2	0	0.010133	0.0866408	1	0.227222	0.105361	0.387323	18147
2003	111	0.0752263	0	0	1	360.01	0.102902	0.522329	2039663	5.27742	0	0	0	1	3	0	0.019015	0.124065	1	0.253012	0.129948	0.061506	5934
2004	111	0.0776975	0	0	1	361.517	0.0625832	0.549318	2491397	6.00423	0	0	0	1	3	0	0.0175029	0.124065	1	0.232976	0.129948	0.061506	6019
2005	111	0.0739921	0	0	1	362.786	0.0797964	0.68459	2784416	6.22346	0	0	0	1	3	0	0.0163344	0.124065	1	0.209983	0.129948	0.061506	6038.3
2006	111	0.0682962	0	0	1	364.134	0.0445497	0.724237	3263011	4.17323	0	0	0	1	3	0	0.0190094	0.124065	1	0.190992	0.129948	0.061506	9960
2007	111	0.0709875	0	0	1	359.745	0.0400585	0.705598	3543637	4.69393	0	0	0	1	3	0	0.0173845	0.10083	1	0.186214	0.129948	0.061506	10005
2008	111	0.0685558	0	0	1	363.94	0.034691	0.71817	4357289	5.07744	0	0	0	1	3	0	0.0150532	0.110149	1	0.181973	0.111516	0.0782124	10024
2009	111	0.0828828	0	0	1	366.504	0.0319036	0.736939	5031383	7.22919	0	0	0	1	3	0	0.0165546	0.0795725	1	0.19138	0.111758	0.0781229	10058
2010	111	0.0881573	0	0	1	370.077	0.0331569	0.773983	8362029	7.89966	0	0	0	1	3	0	0.0157068	0.0741264	1	0.193925	0.103144	0.0789205	10105
2011	111	0.0956914	0	0	1	372.021	0.0324142	0.722512	6951654	11.9652	0	0	0	1	3	0	0.014664	0.0929212	1	0.183599	0.104302	0.0862512	10196
2012	111	0.105232	0	0	1	361.857	0.0278507	0.743647	8148378	13.6788	0	0	0	1	3	0	0.0176955	0.119313	1	0.182897	0.104365	0.0864841	10263
2013	111	0.113491	1	0	1	389.916	0.0261884	0.818269	9434127	19.4076	0	0	0	1	3	0	0.0296443	0.122215	1	0.181954	0.0958819	0.00914	11429
2014	111	0.125908	1	1	1	386.18	0.0248047	0.824573	10362498	19.5014	0	0	0	1	3	0	0.0166226	0.105354	1	0.188764	0.0985519	0.115623	11426
2015	111	0.132178	1	1	1	389.829	0.0244196	0.835219	11833827	17.1281	0	0	0	1	3	0	0.0163132	0.0961207	1	0.175941	0.106195	0.11437	11990
2016	111	0.142644	1	1	1	404.652	0.0247331	0.806274	12606875	23.2283	0	0	0	1	3	0	0.0160714	0.0996458	1	0.179299	0.109386	0.118931	12200
2017	111	0.144532	1	1	1	398.821	0.0192649	0.776206	14142184	27.6265	0	0	0	1	3	0	0.0146384	0.0703754	1	0.172056	0.105724	0.107643	12329
2018	111	0.154712	1	1	1	404.252	0.0137967	0.746137	15799607	32.8215	0	0	0	1	3	0	0.0151715	0.101332	1	0.194366	0.126732	0.115691	12555
2019	111	0.165823	1	1	1	405.028	0.00803496	0.663728	17701382	35.8238	0	0	0	1	3	0	0.0133385	0.167432	1	0.189859	0.133954	0.115816	12600
2020	111	0.173492	1	1	1	391.837	0.00838273	0.761188	17701382	35.8238	0	0	0	1	3	0	0.0133385	0.167432	1	0.205042	0.141356	0.117944	12905
2003	112	0.0517514	0	0	0	115.868	0.0809988	0.898498	1778429	4.86388	0	0	0	1	3	0	0.0241363	0.234814	0	0.257234	0.144439	0.0879923	10850
2004	112	0.0521661	0	0	0	115.83	0.0784415	0.875422	1918559	4.19852	0	0	0	1	3	0	0.0289314	0.234814	0	0.246644	0.144439	0.0879923	10924
2005	112	0.0523335	0	0	0	116.096	0.0794026	1.00254	2286117	6.58125	0	0	0	1	3	0	0.0310644	0.234814	0	0.22216	0.144439	0.0879923	11421.6
2006	112	0.0523395	0	0	0	116.168	0.008187	1.03377	2581551	3.33171	0	0	0	1	3	0	0.0343053	0.234814	0	0.220242	0.144439	0.0879923	13177
2007	112	0.0553532	0	0	0	116.548	0.00779017	0.907251	2516176	4.14865	0	0	0	1	3	0	0.0332623	0.220482	0	0.232246	0.144439	0.0879923	13166
2008	112	0.0599423	0	0	0	117.082	0.00727495	0.898177	3058294	4.57884	0	0	0	1	3	0	0.0301205	0.222115	0	0.232033	0.144439	0.0879923	13441
2009	112	0.0671578	0	0	0	117.842	0.00677657	1.00814	3608395	6.02596	0	0	0	1	3	0	0.0311433	0.204124	0	0.22636	0.144439	0.0879923	13489
2010	112	0.0736076	0	0	0	119.317	0.0065767	1.03878	6175961	39.503	0	0	0	1	3	0	0.0305862	0.202279	0	0.20417	0.133946	0.0919047	13663
2011	112	0.0821624	0	0	0	119.127	0.00562821	0.973114	4608153	12.4201	0	0	0	1	3	0	0.0295174	0.242556	0	0.180463	0.11025	0.0910165	13734
2012	112	0.0977557	0	0	0	119.317	0.00553064	0.994839	5393688	14.3358	0	0	1	1	3	0	0.029845	0.29221	0	0.2298	0.107216	0.100793	14131
2013	112	0.108607	0	0	0	120.244	0.00588113	1.02995	6131351	15.8228	1	0	1	1	3	0	0.0444444	0.454048	0	0.1815	0.092996	0.0915829	14529
2014	112	0.118487	0	0	0	121.461	0.00598053	1.02021	6852092	16.604	1	0	1	1	3	0	0.0432477	0.305481	0	0.190008	0.0940874	0.110061	15106
2015	112	0.127126	0	0	0	121.728	0.00675654	1.0532	7687282	17.1929	1	0	1	1	3	0	0.0398872	0.29272	0	0.181956	0.111846	0.104071	15554
2016	112	0.130296	0	0	0	122.146	0.00740455	1.0761	8481103	21.1838	1	0	1	1	3	0	0.0388664	0.324025	0	0.185368	0.0932642	0.113339	15622
2017	112	0.131495	0	0	0	121.385	0.00477415	1.05316	9655771	25.0784	1	0	1	1	3	0	0.0275049	0.214681	0	0.176792	0.093358	0.102913	15813
2018	112	0.139005	0	0	0	121.766	0.00214376	1.03022	10781043	29.6875	1	0	1	1	3	0	0.022449	0.167152	0	0.187555	0.114149	0.107134	15890
2019	112	0.145826	0	0	0	121.005	0.00279888	1.01542	12253173	33.6478	1	0	1	1	3	0	0.0246141	0.278744	0	0.18384	0.124597	0.100249	16027.2
2020	112	0.161129	0	0	0	101.979	0.0027784	1.12866	12253173	33.6478	1	0	1	1	3	0	0.0246141	0.278744	0	0.172824	0.133898	0.110781	15984
2003	113	0.0604106	0	0	1	150.499	0.0130426	0.762168	1343087	6.64733	0	0	0	1	3	0	0.0302409	0.291227	1	0.250376	0.0797146	0.0840047	9142
2004	113	0.066436	0	0	1	150.656	0.021584	0.742977	1536037	4.92686	0	0	0	1	3	0	0.0272727	0.291227	1	0.246853	0.0797146	0.0840047	9879
2005	113	0.0678075	0	0	1	150.551	0.0330618	0.767278	1788484	5.62228	0	0	0	1	3	0	0.0280899	0.291227	1	0.234262	0.0797146	0.0840047	10121.9
2006	113	0.0635316	0	0	1	150.919	0.0136103	0.781556	1983965	6.85882	0	0	0	1	3	0	0.0270624	0.291227	1	0.219988	0.0797146	0.0840047	11470
2007	113	0.0681476	0	0	1	151.811	0.0509217	0.742082	2188164	7.12396	0	0	0	1	3	0	0.0256925	0.261199	1	0.24169	0.0797146	0.0840047	11613
2008	113	0.0771586	0	0	1	152.809	0.0138583	0.778411	2851432	5.6265	0	0	0	1	3	0	0.0232204	0.255747	1	0.271428	0.0797146	0.0840047	11834
2009	113	0.0898849	0	0	1	153.911	0.0126081	0.832542	3552295	6.10089	0	0	0	1	3	0	0.0213904	0.175594	1	0.237749	0.0797146	0.0840047	11907
2010	113	0.0951444	0	0	1	164.927	0.0112764	0.79197	7233897	7.91985	0	0	0	1	3	0	0.0209493	0.171041	1	0.206106	0.0797146	0.0840047	12161
2011	113	0.107666	0	0	1	154.892	0.00899388	0.731331	4517663	11.613	0	0	0	1	3	0	0.0194767	0.168765	1	0.20727	0.0797146	0.0840047	12337
2012	113	0.119744	0	0	1	156.454	0.00914191	0.795809	5249715	13.4363	0	0	0	1	3	0	0.0194203	0.17887	1	0.236419	0.0797146	0.0840047	12620
2013	113	0.124162	0	0	1	158.737	0.00899749	0.739212	5249715	14.2102	0	0	0	1	3	0	0.0237681	0.20904	1	0.199744	0.0797146	0.0840047	13446
2014	113	0.132853	0	0	1	161.097	0.00912472	0.849134	6551325	20.5145	0	0	0	1	3	0	0.0247117	0.224984	1	0.210535	0.0836922	0.109448	13627
2015	113	0.145626	0	0	1	162.304	0.00931508	0.898988	7270055	20.6852	0	0	0	1	3	0	0.0229058	0.232641	1	0.213347	0.0806147	0.106992	14222
2016	113	0.152194	1	0	1	164.717	0.00973047	0.925142	8093020	23.8853	0	0	0	1	3	0	0.0210459	0.233383	1	0.200819	0.0802428	0.106908	14314
2017	113	0.164547	1	1	1	165.766	0.00548486	0.85848	8880823	26.5823	0	0	0	1	3	0	0.0202404	0.169539	1	0.200642	0.0752338	0.108777	14436
2018	113	0.175319	1	1	1	167.551	0.00123926	0.791819	9549437	31.9749	0	1	0	1	3	0	0.0164179	0.203561	1	0.210377	0.096962	0.0982232	14561
2019	113	0.186015	1	1	1	166.815	0.00123112	0.782353	10858224	34.9057	0	1	0	1	3	0	0.0167653	0.332038	1	0.213412	0.111714	0.0924554	14752
2020	113	0.210511	1	1	1	143.209	0.00114897	0.815249	10858224	34.9057	0	1	0	1	3	0	0.0167653	0.332038	1	0.21907	0.118004	0.0977874	14765
2003	114	0.0422843	0	0	1	242.194	0.0232727	0.611081	953620	3.35872	0	0	0	1	3	0	0.0289855	0.488587	0	0.284605	0.128652	0.0614848	3706
2004	114	0.0439668	0	0	1	242.864	0.0267929	0.617693	1071262	3.82687	0	0	0	1	3	0	0.0295061	0.488587	0	0.285704	0.128652	0.0614848	3729
2005	114	0.0462206	0	0	1	243.087	0.00411732	0.63693	1233515	4.1307	0	0	0	1	3	0	0.0316333	0.488587	0	0.256286	0.128652	0.0614848	4790.7
2006	114	0.0483378	0	0	1	247.511	0.00449038	0.70627	1437317	3.43225	0	0	0	1	3	0	0.03125	0.488587	0	0.239874	0.128652	0.0614848	8876
2007	114	0.0547702	0	0	1	249.246	0.0036004	0.638388	1533400	3.56211	0	0	0	1	3	0	0.0325203	0.377178	0	0.23055	0.128652	0.0614848	8911
2008	114	0.0607393	0	0	1	252.868	0.00488115	0.671883	1891418	4.31343	0	0	0	1	3	0	0.0282663	0.385499	0	0.234999	0.11648	0.0786403	9289
2009	114	0.0698027	0	0	1	253.548	0.00632803	0.793141	2367394	7.28172	0	0	0	1	3	0	0.0273462	0.357193	0	0.233705	0.10459	0.0742374	9376
2010	114	0.0751095	0	0	1	252.304	0.00650545	0.906671	7185581	55.3919	0	0	0	1	3	0	0.0314199	0.383736	0	0.222783	0.0939621	0.123376	9521
2011	114	0.0861811	0	0	1	256.643	0.0066052	0.846034	3376545	24.0765	0	0	0	1	3	0	0.0299774	0.408796	0	0.241003	0.0939154	0.104216	9644
2012	114	0.0957082	0	0	1	254.46	0.00703337	0.844869	4081810	12.8542	0	0	0	1	3	0	0.0194656	0.416957	0	0.244778	0.0950279	0.103412	10081
2013	114	0.0981628	0	0	1	258.103	0.00721553	0.821385	4688825	17.2811	0	0	0	1	3	0	0.0472924	0.417956	0	0.19021	0.0895001	0.0947202	10653
2014	114	0.110672	0	0	1	261.82	0.00779538	0.782769	5082113	18.4554	0	0	0	1	3	0	0.0205456	0.448139	0	0.197954	0.11303	0.0946113	10721.6
2015	114	0.120699	0	0	1	259.367	0.00879638	0.810862	5817789	15.7638	0	0	0	1	3	0	0.0232183	0.45681	0	0.204294	0.107757	0.0938762	11328
2016	114	0.125077	0	0	1	265.721	0.00946215	0.830164	6680148	21.5909	0	0	0	1	3	0	0.0209457	0.483848	0	0.189343	0.10517	0.0865337	11569
2017	114	0.127968	0	0	1	261.297	0.00504001	0.880395	7602115	25.9259	0	0	0	1	3	0	0.0173502	0.437825	0	0.187875	0.100306	0.092921	11805.3
2018	114	0.138139	0	0	1	263.53	0.00061787	0.930625	8674510	30.791	0	0	0	1	3	0	0.0184911	0.478162	0	0.201811	0.101526	0.108904	12095.6
2019	114	0.148565	1	0	1	265.019	0.00058519	0.83004	10155956	35.3933	0	0	0	1	3	0	0.0156877	0.469895	0	0.185441	0.102144	0.109397	12239.9
2020	114	0.162256	1	1	1	234.497	0.00054796	0.913393	10155956	35.3933	0	0	0	1	3	0	0.0156877	0.469895	0	0.187241	0.107339	0.121188	12275
2003	115	0.074083	0	0	1	606.566	0.0753423	1.7649	4828029	10.3682	0	0	0	2	2	1	0.0436994	0.0558144	1	0.144205	0.0521311	0.115478	2742
2004	115	0.073648	0	0	1	620.022	0.0784557	1.70823	5584094	13.0442	0	0	0	2	2	1	0.0495512	0.0558144	1	0.127543	0.0472471	0.0885196	2742
2005	115	0.076524	0	0	1	641.989	0.0738649	1.54475	6437518	14.7701	0	0	0	2	2	1	0.0497451	0.0558144	1	0.107492	0.0766584	0.041309	2745
2006	115	0.0808075	0	0	1	653.877	0.0707586	1.51285	7338474	15.3436	0	0	0	2	2	1	0.0503293	0.0558144	1	0.104833	0.0868542	0.0461237	9741
2007	115	0.0849263	0	0	1	663.74	0.0673296	1.46582	7445682	14.8882	0	0	0	2	2	1	0.0432907	0.0311617	1	0.144345	0.162034	0.0606092	9752
2008	115	0.0905111	0	0	1	668.333	0.0590103	1.48858	9554016	14.6465	0	0	0	2	2	1	0.0342857	0.0372238	1	0.153738	0.161307	0.061264	9308
2009	115	0.0955751	0	0	1	671.845	0.058847	1.77627	11818238	16.3714	0	1	0	2	2	1	0.0315186	0.033146	1	0.146739	0.146486	0.0802928	9419
2010	115	0.104321	0	0	1	678.465	0.0620918	1.8943	34615208	16.2117	0	1	1	2	2	1	0.0316969	0.0245274	1	0.150121	0.13594	0.090817	9748.03
2011	115	0.117108	0	0	1	682.248	0.0549437	1.89046	16039632	14.4752	0	0	1	2	2	1	0.0226403	0.0343713	1	0.170795	0.113035	0.0866297	10272.6
2012	115	0.125899	0	0	1	686.166	0.0555378	1.90738	18535679	16.3418	0	1	1	2	2	1	0.0272349	0.0494108	1	0.183277	0.108115	0.0884811	10853
2013	115	0.137522	1	0	1	689.138	0.0550324	1.98577	20511635	22.7406	0	1	1	2	2	1	0.0395485	0.0533174	1	0.175102	0.106251	0.0891724	10822
2014	115	0.14999	1	1	1	699.406	0.0538284	1.98918	21493277	23.1794	0	1	1	2	2	1	0.0447993	0.0748313	1	0.17204	0.0986628	0.0979487	11166
2015	115	0.160407	1	1	1	703.053	0.0421361	2.08565	24913925	24.5965	0	1	1	2	2	1	0.0393411	0.0737398	1	0.157334	0.114378	0.104483	11199
2016	115	0.16642	0	1	1	706.566	0.046744	2.18209	27224199	27.3423	0	1	1	2	2	1	0.0425464	0.0825174	1	0.154355	0.115628	0.101375	11386
2017	115	0.175211	0	1	1	709.268	0.0452578	2.0964	28698392	35.2381	0	1	1	2	2	1	0.0511782	0.0656278	1	0.152805	0.11682	0.105981	11388
2018	115	0.185887	0	1	1	718.725	0.0437715	2.0107	31320450	44.7368	0	1	1	2	2	1	0.0459457	0.127858	1	0.14753	0.119726	0.105292	11258.3
2019	115	0.197713	1	1	1	744.962	0.0464941	2.14082	36180632	49.4403	0	1	1	2	2	1	0.0477256	0.0912229	1	0.151575	0.0810578	0.0967096	11258.3
2020	115	0.194679	1	1	1	870.049	0.0452876	2.35412	36180632	49.4403	0	1	1	2	2	1	0.0477256	0.0912229	1	0.161192	0.0740458	0.111091	11890
2003	116	0.0666269	0	0	1	282.154	0.060543	0.973259	923671	2.10209	0	0	0	2	4	0	0.0309556	0.0075269	0	0.188749	0.0443624	0.116837	2302
[truncated: 2,897 more rows]
